# Supplementary material for: Identification of Molecular Mechanisms Involved in Viral Infection Progression Based on Text Mining: Case Study for HIV Infection
Source: Int J Mol Sci. 2023 Jan 11;24(2):1465. doi: 10.3390/ijms24021465 (PMC9862153; doi:10.3390/ijms24021465)
Supplement: Supplementary file 1 [file ijms-24-01465-s001.zip]

Archive with 6 entries (6 files):
- Table_S1.xlsx
- Table_S2.xlsx
- Table_S3.xlsx
- Table_S4.xlsx
- Table_S5.xlsx
- Table_S6.xlsx
