# Supplementary material for: Identification of Molecular Mechanisms Involved in Viral Infection Progression Based on Text Mining: Case Study for HIV Infection
Source: Int J Mol Sci. 2023 Jan 11;24(2):1465. doi: 10.3390/ijms24021465 (PMC9862153; doi:10.3390/ijms24021465)
Supplement: Supplementary file 1 [file ijms-24-01465-s001.zip › Table_S1.xlsx]

## Sheet: assos_all_unique_proteins
Protein_EntryName	Association_number	Corpora
CD4_HUMAN	724	HTDP; HP; HH
DOA_HUMAN	437	HTDP; HP; HH
ENV_HV1MN	433	HP; HH
VPR_HV1MN	361	HP; HH
IFN21_HUMAN	349	HP; HH
GAG_HV1MN	347	HP; HH
POL_HV1MN	259	HTDP; HP; HH
CCR5_HUMAN	255	HTDP; HP; HH
VIF_HV1MN	225	HP; HH
NF1_HUMAN	211	HP; HH
CD8A_HUMAN	201	HTDP; HP; HH
NEF_HV1MN	183	HP; HH
CXCR4_HUMAN	179	HP; HH
BST2_HUMAN	156	HP; HH
DCAF1_HUMAN	135	HP; HH
IFI27_HUMAN	133	HP; HH
TAT_HV1MN	132	HP; HH
BCL2_HUMAN	131	HH
PSIP1_HUMAN	126	HP; HH
PA2G5_HUMAN	125	HTDP; HP; HH
SAMH1_HUMAN	121	HH
ER6L2_HUMAN	117	HP; HH
CRLF3_HUMAN	114	HTDP; HP; HH
ABC3G_HUMAN	109	HH
PPIA_HUMAN	101	HP; HH
DND1_HUMAN	100	HH
UB2G2_HUMAN	96	HH
P53_HUMAN	95	HH
HLAB_HUMAN	86	HTDP; HP; HH
PRR35_HUMAN	83	HH
RS15_HUMAN	82	HH
MARH8_HUMAN	79	HP; HH
IREB2_HUMAN	78	HH
HLAG_HUMAN	75	HP; HH
TNF18_HUMAN	75	HP; HH
E2AK3_HUMAN	75	HH
CDK2_HUMAN	74	HP; HH
HCLS1_HUMAN	74	HP; HH
TBP_HUMAN	68	HP; HH
IFIH1_HUMAN	67	HH
TRAF1_HUMAN	66	HH
XBP1_HUMAN	66	HH
HAND2_HUMAN	64	HP; HH
PDC6I_HUMAN	63	HP; HH
ULK1_HUMAN	61	HH
IL34_HUMAN	60	HTDP; HP; HH
VPU_HV1MN	60	HP; HH
COX6C_HUMAN	59	HH
PSD11_HUMAN	57	HH
CPSF6_HUMAN	57	HH
CCL5_HUMAN	56	HP; HH
MA2B1_HUMAN	56	HH
AKT2_HUMAN	55	HP; HH
ERN1_HUMAN	55	HH
LC7L3_HUMAN	55	HH
PEBB_HUMAN	54	HH
SDF1_HUMAN	53	HTDP; HP
CDN1B_HUMAN	53	HH
FAK1_HUMAN	53	HH
EBP_HUMAN	51	HP; HH
BAX_HUMAN	51	HH
EDEM1_HUMAN	51	HH
HTSF1_HUMAN	50	HP; HH
MAPK2_HUMAN	49	HP; HH
AT11C_HUMAN	49	HH
TARB1_HUMAN	48	HP; HH
RTN3_HUMAN	48	HH
FADD_HUMAN	48	HH
PRD15_HUMAN	48	HH
STAT6_HUMAN	47	HP; HH
GFAP_HUMAN	47	HH
CCR8_HUMAN	45	HTDP; HP; HH
TSN_HUMAN	45	HH
ATF6A_HUMAN	45	HH
ABC3B_HUMAN	44	HP; HH
CD3D_HUMAN	44	HP; HH
BECN2_HUMAN	44	HH
GEM_HUMAN	43	HP; HH
NU153_HUMAN	43	HP; HH
IL37_HUMAN	43	HP; HH
TNFA_HUMAN	43	HP; HH
CASP6_HUMAN	43	HP; HH
HLAC_HUMAN	42	HP; HH
MC5R_HUMAN	42	HP; HH
BAG3_HUMAN	42	HH
MK15_HUMAN	41	HP; HH
RPP21_HUMAN	41	HH
ACKR2_HUMAN	40	HP; HH
CD28_HUMAN	40	HP; HH
TRAF3_HUMAN	39	HH
CDD_HUMAN	38	HH
CAR17_HUMAN	37	HP; HH
TARA_HUMAN	37	HH
IL17D_HUMAN	36	HTDP; HP; HH
CD38_HUMAN	36	HP; HH
SNF5_HUMAN	36	HH
WNT11_HUMAN	36	HH
V1BR_HUMAN	35	HP; HH
JAK3_HUMAN	35	HP; HH
TGFB3_HUMAN	34	HTDP; HP; HH
RS4X_HUMAN	34	HP; HH
CD40L_HUMAN	34	HP; HH
UBP46_HUMAN	34	HP; HH
REV_HV1MN	33	HP; HH
RN216_HUMAN	33	HH
SYT1_HUMAN	32	HP; HH
CDK9_HUMAN	32	HH
MYD88_HUMAN	31	HP; HH
I23O1_HUMAN	31	HP; HH
SRC_HUMAN	31	HP; HH
SELPL_HUMAN	31	HP; HH
MARH5_HUMAN	31	HH
IFN17_HUMAN	31	HH
PK3C3_HUMAN	31	HH
FCGRN_HUMAN	30	HP; HH
TLR4_HUMAN	30	HP; HH
IRAK1_HUMAN	30	HH
HMR1_HUMAN	29	HP; HH
HHLA2_HUMAN	29	HP; HH
FCG3B_HUMAN	29	HP; HH
CCNT1_HUMAN	29	HH
IRF3_HUMAN	29	HH
IKKB_HUMAN	29	HH
PTEN_HUMAN	29	HH
KI3S1_HUMAN	28	HP; HH
CD14_HUMAN	28	HP; HH
IRF1_HUMAN	28	HP; HH
CD209_HUMAN	28	HP; HH
FOXP3_HUMAN	28	HP; HH
TRAF6_HUMAN	28	HH
ITAV_HUMAN	27	HP; HH
TS101_HUMAN	27	HP; HH
TNPO3_HUMAN	27	HH
PKR2_HUMAN	27	HH
CCL2_HUMAN	26	HP; HH
CDN1A_HUMAN	26	HH
IL26_HUMAN	26	HH
SHIP1_HUMAN	26	HH
HCK_HUMAN	25	HP; HH
NFKB1_HUMAN	25	HH
UB2E3_HUMAN	25	HH
HAT1_HUMAN	25	HH
ICAM3_HUMAN	25	HH
ELOB_HUMAN	25	HH
L1CAM_HUMAN	24	HP; HH
VIGLN_HUMAN	24	HP; HH
PTCRA_HUMAN	24	HP; HH
CLC4M_HUMAN	24	HP; HH
RPB1_HUMAN	24	HP; HH
RING2_HUMAN	24	HP; HH
PAK2_HUMAN	24	HH
IP3KA_HUMAN	23	HTDP; HP; HH
TLR7_HUMAN	23	HP; HH
DSRAD_HUMAN	23	HH
U17LO_HUMAN	23	HH
MORC4_HUMAN	22	HP; HH
C1TM_HUMAN	22	HP; HH
VGFR2_HUMAN	22	HP; HH
TLR2_HUMAN	22	HP; HH
NEDD4_HUMAN	22	HH
STAT1_HUMAN	22	HH
CXCR6_HUMAN	21	HP; HH
IFNG_HUMAN	21	HP; HH
RHG01_HUMAN	21	HH
DDB1_HUMAN	21	HH
V2R_HUMAN	20	HP; HH
UROM_HUMAN	20	HP; HH
E2AK2_HUMAN	20	HP; HH
TLR6_HUMAN	20	HP; HH
CTLA4_HUMAN	20	HP; HH
MX2_HUMAN	20	HP; HH
CCR6_HUMAN	20	HP; HH
P5CS_HUMAN	20	HP; HH
TDT_HUMAN	19	HP; HH
TRDC_HUMAN	19	HP; HH
AROS_HUMAN	19	HH
KPCA_HUMAN	19	HH
TGFA_HUMAN	18	HTDP; HP; HH
KBRS1_HUMAN	18	HP; HH
UROK_HUMAN	18	HP; HH
CD69_HUMAN	18	HP; HH
MT3_HUMAN	18	HP; HH
LBR_HUMAN	18	HP; HH
RREB1_HUMAN	18	HH
SPT6H_HUMAN	18	HH
PAR1_HUMAN	18	HH
CCR2_HUMAN	17	HTDP; HP
FCAR_HUMAN	17	HP; HH
LIRB1_HUMAN	17	HP; HH
TLR5_HUMAN	17	HP; HH
IMB1_HUMAN	17	HH
DPP9_HUMAN	17	HH
PIPNA_HUMAN	17	HH
ONCM_HUMAN	16	HP; HH
PTPRC_HUMAN	16	HP; HH
TIGIT_HUMAN	16	HP; HH
ICAM1_HUMAN	16	HP; HH
HMOX1_HUMAN	16	HP; HH
LEG12_HUMAN	16	HH
MD2BP_HUMAN	16	HH
STING_HUMAN	16	HH
BT3A3_HUMAN	15	HP; HH
IL2RA_HUMAN	15	HP; HH
MDC1_HUMAN	15	HP; HH
TRIM5_HUMAN	15	HH
ABC3F_HUMAN	15	HH
TRI14_HUMAN	15	HH
DDX3X_HUMAN	15	HH
PLK1_HUMAN	15	HH
PI16_HUMAN	14	HP
NP1L1_HUMAN	14	HP
CCL17_HUMAN	14	HP; HH
PPAP_HUMAN	14	HH
TOP1_HUMAN	14	HH
MP2K1_HUMAN	14	HH
CUL5_HUMAN	14	HH
ELOC_HUMAN	14	HH
TRBR2_HUMAN	14	HH
EZH2_HUMAN	14	HH
SUV91_HUMAN	14	HH
CUL4A_HUMAN	14	HH
SERC5_HUMAN	14	HH
CGAS_HUMAN	14	HH
DD19B_HUMAN	14	HH
ULBP1_HUMAN	13	HP; HH
KI67_HUMAN	13	HP; HH
ADA_HUMAN	13	HP; HH
CXCR2_HUMAN	13	HP; HH
GDIR1_HUMAN	13	HP; HH
STAT3_HUMAN	13	HH
HEN1_HUMAN	13	HH
ATG4D_HUMAN	13	HH
TNIP1_HUMAN	13	HH
HDAC2_HUMAN	13	HH
PRAP1_HUMAN	13	HH
TGIF2_HUMAN	13	HH
CP2B6_HUMAN	12	HTDP; HP; HH
CTL1_HUMAN	12	HP; HH
MIP_HUMAN	12	HP
ICOSL_HUMAN	12	HP; HH
FCER2_HUMAN	12	HP; HH
CP27B_HUMAN	12	HP; HH
FAS_HUMAN	12	HP; HH
CD27_HUMAN	12	HP
HDAC1_HUMAN	12	HP; HH
CCL20_HUMAN	12	HP; HH
MCM2_HUMAN	12	HP; HH
HPPD_HUMAN	12	HP
COF2_HUMAN	12	HH
SETD7_HUMAN	12	HH
LARP7_HUMAN	12	HH
IKBA_HUMAN	12	HH
IGKC_HUMAN	12	HH
RHOA_HUMAN	12	HH
LCK_HUMAN	12	HH
AP2B_HUMAN	12	HH
RBP2_HUMAN	12	HH
HDAC3_HUMAN	12	HH
COMD1_HUMAN	12	HH
TRI74_HUMAN	12	HH
AT1B1_HUMAN	12	HH
NLRP3_HUMAN	11	HTDP; HP; HH
CCL3_HUMAN	11	HP; HH
UPAR_HUMAN	11	HP; HH
PICAL_HUMAN	11	HP; HH
SDC2_HUMAN	11	HP; HH
CCL22_HUMAN	11	HP; HH
DHX9_HUMAN	11	HH
AAKG3_HUMAN	11	HH
ITAE_HUMAN	11	HH
HIF1N_HUMAN	11	HH
PAAF1_HUMAN	11	HH
SLAF6_HUMAN	11	HH
VIP_HUMAN	11	HH
PACR_HUMAN	11	HH
MECOM_HUMAN	11	HH
PDE12_HUMAN	11	HH
SERC3_HUMAN	11	HH
UBR5_HUMAN	11	HH
IL7RA_HUMAN	10	HP; HH
HCP5_HUMAN	10	HP; HH
ALBU_HUMAN	10	HP
CXL10_HUMAN	10	HP
PRDM2_HUMAN	10	HP; HH
HTAI2_HUMAN	10	HP; HH
TNR6_HUMAN	10	HP; HH
PML_HUMAN	10	HP; HH
SYCE2_HUMAN	10	HP; HH
MT1B_HUMAN	10	HP; HH
BET1_HUMAN	10	HP; HH
NECT2_HUMAN	10	HP; HH
NK2R_HUMAN	10	HP; HH
CD52_HUMAN	10	HP; HH
TRI22_HUMAN	10	HP; HH
IGM_HUMAN	10	HP; HH
CD48_HUMAN	10	HP; HH
BY55_HUMAN	10	HP
TOR1B_HUMAN	10	HH
ASB7_HUMAN	10	HH
NLS1_HUMAN	10	HH
CD80_HUMAN	10	HH
XPP1_HUMAN	10	HH
APOBR_HUMAN	10	HH
LYAM1_HUMAN	10	HH
FCN1_HUMAN	10	HH
2A5B_HUMAN	10	HH
MAVS_HUMAN	10	HH
LSP1_HUMAN	10	HH
DYRK2_HUMAN	10	HH
SDE2_HUMAN	10	HH
ABCC8_HUMAN	10	HH
GRM2B_HUMAN	9	HTDP; HP; HH
ZEP2_HUMAN	9	HP
AP2A_HUMAN	9	HP; HH
SOCS4_HUMAN	9	HP; HH
IGE_HUMAN	9	HP
T2AG_HUMAN	9	HP
UBXN1_HUMAN	9	HP; HH
IL7_HUMAN	9	HP; HH
CD3G_HUMAN	9	HP
IL23R_HUMAN	9	HP; HH
PD1L2_HUMAN	9	HP; HH
TIM_HUMAN	9	HP; HH
SMAKA_HUMAN	9	HP; HH
CYTM_HUMAN	9	HP; HH
TLR3_HUMAN	9	HP; HH
M3K3_HUMAN	9	HP; HH
CATA_HUMAN	9	HP; HH
CO3_HUMAN	9	HP; HH
RAF1_HUMAN	9	HH
PLIN3_HUMAN	9	HH
DDX58_HUMAN	9	HH
EIF2A_HUMAN	9	HH
DBNL_HUMAN	9	HH
DNJB8_HUMAN	9	HH
TBK1_HUMAN	9	HH
FUT10_HUMAN	9	HH
EXOC8_HUMAN	9	HH
LYN_HUMAN	9	HH
UBE4B_HUMAN	9	HH
BC11B_HUMAN	9	HH
TRPM4_HUMAN	9	HH
PRS7_HUMAN	9	HH
IL25_HUMAN	8	HTDP; HP; HH
MCP_HUMAN	8	HTDP; HP; HH
CHD1_HUMAN	8	HP; HH
GBB3_HUMAN	8	HP
1433G_HUMAN	8	HP; HH
TNR21_HUMAN	8	HP
MF14B_HUMAN	8	HP
ST17B_HUMAN	8	HP
DR9C7_HUMAN	8	HP
MEF2C_HUMAN	8	HP
IL10_HUMAN	8	HP
IL1RA_HUMAN	8	HP
SCRB1_HUMAN	8	HP
THOC4_HUMAN	8	HP; HH
SP100_HUMAN	8	HP; HH
CCD40_HUMAN	8	HP
NFAT5_HUMAN	8	HP; HH
A1AT_HUMAN	8	HP; HH
DPP4_HUMAN	8	HP; HH
PD1L1_HUMAN	8	HP; HH
LIRB2_HUMAN	8	HP
RPP38_HUMAN	8	HP; HH
MMP14_HUMAN	8	HP; HH
MUC5B_HUMAN	8	HP; HH
PSB5_HUMAN	8	HP; HH
GRB2_HUMAN	8	HP; HH
S29A2_HUMAN	8	HP; HH
DB114_HUMAN	8	HP
ENTP1_HUMAN	8	HP; HH
HLAA_HUMAN	8	HH
IN35_HUMAN	8	HH
NET1_HUMAN	8	HH
PLIN4_HUMAN	8	HH
RAC1_HUMAN	8	HH
CDC42_HUMAN	8	HH
IWS1_HUMAN	8	HH
ATM_HUMAN	8	HH
TREX1_HUMAN	8	HH
TIKI1_HUMAN	8	HH
VPK10_HUMAN	8	HH
PECA1_HUMAN	8	HH
UBCP1_HUMAN	8	HH
GON7_HUMAN	7	HP
DQB1_HUMAN	7	HP
PTN7_HUMAN	7	HP; HH
EPM2A_HUMAN	7	HP; HH
ITB3_HUMAN	7	HP; HH
AP2M1_HUMAN	7	HP; HH
MTMRE_HUMAN	7	HP; HH
CO7_HUMAN	7	HP; HH
KVD12_HUMAN	7	HP
GRM7_HUMAN	7	HP; HH
DQB2_HUMAN	7	HP; HH
GSK3A_HUMAN	7	HH
ACACB_HUMAN	7	HH
BTBD1_HUMAN	7	HH
BTBD2_HUMAN	7	HH
NKG2A_HUMAN	7	HH
NK1R_HUMAN	7	HH
PLIN2_HUMAN	7	HH
IFI6_HUMAN	7	HH
INGR1_HUMAN	7	HH
MARE1_HUMAN	7	HH
KLRB1_HUMAN	7	HH
CD63_HUMAN	7	HH
TERT_HUMAN	7	HH
SH3G3_HUMAN	7	HH
XPO1_HUMAN	7	HH
HDAC6_HUMAN	7	HH
ZMYM4_HUMAN	7	HH
2A5E_HUMAN	7	HH
NCK1_HUMAN	7	HH
PR15A_HUMAN	7	HH
TBCD_HUMAN	6	HTDP; HP
DEF3_HUMAN	6	HTDP; HP
PP1R7_HUMAN	6	HP
ACKR1_HUMAN	6	HP
JAM3_HUMAN	6	HP
VDR_HUMAN	6	HP
CP2R1_HUMAN	6	HP
GLR_HUMAN	6	HP; HH
TY3H_HUMAN	6	HP
HBB_HUMAN	6	HP
MPDZ_HUMAN	6	HP; HH
ICAM2_HUMAN	6	HP; HH
IGF1_HUMAN	6	HP; HH
MARCS_HUMAN	6	HP
H1X_HUMAN	6	HP
CRLF2_HUMAN	6	HP; HH
CD81_HUMAN	6	HP; HH
DAG1_HUMAN	6	HP; HH
SDC3_HUMAN	6	HP
ABCA1_HUMAN	6	HP; HH
LYSC_HUMAN	6	HP
LRC4C_HUMAN	6	HP
GELS_HUMAN	6	HP
LDH6B_HUMAN	6	HP
CXCR1_HUMAN	6	HP; HH
COHA1_HUMAN	6	HP
NFL_HUMAN	6	HP
C163A_HUMAN	6	HP
RTN1_HUMAN	6	HH
DNM3L_HUMAN	6	HH
PTN_HUMAN	6	HH
NELFE_HUMAN	6	HH
DMBT1_HUMAN	6	HH
IMP1L_HUMAN	6	HH
CATC_HUMAN	6	HH
HD_HUMAN	6	HH
FAIM3_HUMAN	6	HH
KAPCB_HUMAN	6	HH
GLSL_HUMAN	6	HH
SIAT9_HUMAN	6	HH
LRP8_HUMAN	6	HH
GOLP3_HUMAN	6	HH
TLR8_HUMAN	6	HH
VATH_HUMAN	6	HH
MX1_HUMAN	6	HH
CT451_HUMAN	6	HH
PA2GD_HUMAN	6	HH
I17RB_HUMAN	6	HH
DNM3B_HUMAN	6	HH
B3AT_HUMAN	6	HH
SIR4_HUMAN	6	HH
BI1_HUMAN	6	HH
ATR_HUMAN	6	HH
BRCA1_HUMAN	6	HH
IF16_HUMAN	6	HH
BIRC2_HUMAN	6	HH
PAN2_HUMAN	6	HH
SLX4_HUMAN	6	HH
2A5A_HUMAN	6	HH
BORG3_HUMAN	6	HH
SP1_HUMAN	6	HH
ACL6B_HUMAN	6	HH
NKX25_HUMAN	6	HH
CAST1_HUMAN	6	HH
S6A13_HUMAN	6	HH
KEAP1_HUMAN	6	HH
XRCC6_HUMAN	6	HH
SHP1L_HUMAN	6	HH
COX41_HUMAN	5	HTDP; HP
GP2_HUMAN	5	HP
CO5_HUMAN	5	HP; HH
RPA12_HUMAN	5	HP
IFNL4_HUMAN	5	HP; HH
DRB1_HUMAN	5	HP
CD3E_HUMAN	5	HP; HH
IL6_HUMAN	5	HP; HH
CR2_HUMAN	5	HP
SMUF2_HUMAN	5	HP; HH
MUL1_HUMAN	5	HP
FRIL_HUMAN	5	HP
DC2L1_HUMAN	5	HP; HH
SN_HUMAN	5	HP; HH
IL15_HUMAN	5	HP
SPAT7_HUMAN	5	HP
ZN282_HUMAN	5	HP; HH
PGH2_HUMAN	5	HP
C1TC_HUMAN	5	HP
S3TC2_HUMAN	5	HP
A4_HUMAN	5	HP; HH
CXAR_HUMAN	5	HP
CAR10_HUMAN	5	HP
HV459_HUMAN	5	HP; HH
TM250_HUMAN	5	HP; HH
CCR4_HUMAN	5	HP; HH
MTOR_HUMAN	5	HH
BANP_HUMAN	5	HH
NCK5L_HUMAN	5	HH
ELAV1_HUMAN	5	HH
CLCKB_HUMAN	5	HH
TTL12_HUMAN	5	HH
M3K7_HUMAN	5	HH
CAV3_HUMAN	5	HH
NOD2_HUMAN	5	HH
TR112_HUMAN	5	HH
CCNO_HUMAN	5	HH
MECP2_HUMAN	5	HH
TNPO1_HUMAN	5	HH
SPSB1_HUMAN	5	HH
SH2B2_HUMAN	5	HH
ITB7_HUMAN	5	HH
ASCC1_HUMAN	5	HH
TRBP2_HUMAN	5	HH
SATB1_HUMAN	5	HH
RBX1_HUMAN	5	HH
OTU1_HUMAN	5	HH
GDIR2_HUMAN	5	HH
APOL1_HUMAN	5	HH
TR10A_HUMAN	5	HH
TR10D_HUMAN	5	HH
NKG2D_HUMAN	5	HH
CCNF_HUMAN	5	HH
LORF1_HUMAN	5	HH
ABC3C_HUMAN	5	HH
MDM2_HUMAN	5	HH
NAF1_HUMAN	5	HH
H4_HUMAN	5	HH
ZCCHV_HUMAN	5	HH
LMNA_HUMAN	5	HH
TET2_HUMAN	5	HH
CLOCK_HUMAN	5	HH
HNRH3_HUMAN	5	HH
SCF_HUMAN	5	HH
EM55_HUMAN	5	HH
TREM1_HUMAN	5	HH
PACS1_HUMAN	5	HH
REL_HUMAN	5	HH
CCR10_HUMAN	5	HH
RNF41_HUMAN	5	HH
CCR7_HUMAN	4	HP; HH
MRP6_HUMAN	4	HP
JUN_HUMAN	4	HP; HH
MRC1_HUMAN	4	HP; HH
TENXA_HUMAN	4	HP
RNF39_HUMAN	4	HP
NELFD_HUMAN	4	HP; HH
PD2R2_HUMAN	4	HP; HH
TF_HUMAN	4	HP; HH
RARB_HUMAN	4	HP
NANP_HUMAN	4	HP
TT21A_HUMAN	4	HP
LTC4S_HUMAN	4	HP
GSTA2_HUMAN	4	HP
SLAF7_HUMAN	4	HP
TNR25_HUMAN	4	HP
DQA1_HUMAN	4	HP
MEF2A_HUMAN	4	HP
B2MG_HUMAN	4	HP
DRB5_HUMAN	4	HP
FA9_HUMAN	4	HP
DDX4_HUMAN	4	HP
CC036_HUMAN	4	HP; HH
CXL13_HUMAN	4	HP; HH
CAH7_HUMAN	4	HP
TR10C_HUMAN	4	HP; HH
B3GT2_HUMAN	4	HP
S26A8_HUMAN	4	HP
CATB_HUMAN	4	HP
MMP19_HUMAN	4	HP; HH
CXCR3_HUMAN	4	HP; HH
DHCR7_HUMAN	4	HP
PNISR_HUMAN	4	HP; HH
INSRR_HUMAN	4	HP
DHSO_HUMAN	4	HP
PPARG_HUMAN	4	HP
TNR18_HUMAN	4	HP; HH
FMR1_HUMAN	4	HH
HSF1_HUMAN	4	HH
EF2_HUMAN	4	HH
SKP1_HUMAN	4	HH
FLNA_HUMAN	4	HH
AAKG1_HUMAN	4	HH
ROA1_HUMAN	4	HH
ACE_HUMAN	4	HH
BRMS1_HUMAN	4	HH
STAU1_HUMAN	4	HH
IF2B1_HUMAN	4	HH
PABP1_HUMAN	4	HH
ZBP1_HUMAN	4	HH
AF9_HUMAN	4	HH
PK2L1_HUMAN	4	HH
P20D2_HUMAN	4	HH
NEO1_HUMAN	4	HH
UN93B_HUMAN	4	HH
RABP2_HUMAN	4	HH
GLP1R_HUMAN	4	HH
ABCA6_HUMAN	4	HH
GCFC2_HUMAN	4	HH
GLSK_HUMAN	4	HH
RUNX3_HUMAN	4	HH
CX3C1_HUMAN	4	HH
PSPC1_HUMAN	4	HH
RENT1_HUMAN	4	HH
VIPR1_HUMAN	4	HH
DUS2_HUMAN	4	HH
MZB1_HUMAN	4	HH
PP1A_HUMAN	4	HH
CCPG1_HUMAN	4	HH
TSPO_HUMAN	4	HH
ITCH_HUMAN	4	HH
PIN1_HUMAN	4	HH
ZN263_HUMAN	4	HH
NGF_HUMAN	4	HH
SKP2_HUMAN	4	HH
ZO3_HUMAN	4	HH
ASF1A_HUMAN	4	HH
SH2D3_HUMAN	4	HH
RISC_HUMAN	4	HH
LAG3_HUMAN	4	HH
SNP23_HUMAN	4	HH
X3CL1_HUMAN	4	HH
MCM10_HUMAN	4	HH
M10L1_HUMAN	4	HH
IPSP_HUMAN	4	HH
HPBP1_HUMAN	4	HH
MLP3A_HUMAN	4	HH
TGFI1_HUMAN	4	HH
CROC4_HUMAN	4	HH
TOLIP_HUMAN	4	HH
ACKR3_HUMAN	4	HH
SOMA_HUMAN	4	HH
VIME_HUMAN	4	HH
OTU7A_HUMAN	4	HH
MND1_HUMAN	4	HH
H3C_HUMAN	4	HH
CDK4_HUMAN	4	HH
BRD4_HUMAN	4	HH
SWI5_HUMAN	4	HH
XCL1_HUMAN	4	HH
ZEB2_HUMAN	4	HH
IGG1_HUMAN	4	HH
IGHG2_HUMAN	4	HH
TISB_HUMAN	4	HH
AMY1C_HUMAN	4	HH
VP37A_HUMAN	4	HH
FCG2C_HUMAN	4	HH
RRAGA_HUMAN	4	HH
RHEB_HUMAN	4	HH
CART_HUMAN	4	HH
CUL3_HUMAN	4	HH
FBW1B_HUMAN	4	HH
LAT_HUMAN	4	HH
BAD_HUMAN	4	HH
DDB2_HUMAN	4	HH
AHR_HUMAN	4	HH
ICAL_HUMAN	4	HH
LUC7L_HUMAN	4	HH
MADCA_HUMAN	4	HH
CCL28_HUMAN	4	HH
PERM_HUMAN	4	HH
TF2H2_HUMAN	4	HH
SLUR1_HUMAN	4	HH
COPRS_HUMAN	4	HH
SAM11_HUMAN	4	HH
ATP5S_HUMAN	4	HH
SMC5_HUMAN	4	HH
MT1A_HUMAN	4	HH
ATE1_HUMAN	4	HH
RD23A_HUMAN	4	HH
GUAD_HUMAN	4	HH
HASP_HUMAN	4	HH
STAU2_HUMAN	4	HH
MMP20_HUMAN	3	HP
AT10D_HUMAN	3	HP
PDCD1_HUMAN	3	HP; HH
XRCC2_HUMAN	3	HP; HH
TNR1A_HUMAN	3	HP
CXD3_HUMAN	3	HP; HH
AATC_HUMAN	3	HP
TFR2_HUMAN	3	HP
BMR1B_HUMAN	3	HP; HH
LMAN1_HUMAN	3	HP; HH
TFB1M_HUMAN	3	HP
DNJC5_HUMAN	3	HP
MDR1_HUMAN	3	HP
HPT_HUMAN	3	HP
DHB14_HUMAN	3	HP
PRP17_HUMAN	3	HP
SAV1_HUMAN	3	HP
ADA1B_HUMAN	3	HP
APC_HUMAN	3	HP; HH
RT16_HUMAN	3	HP
CAV1_HUMAN	3	HP; HH
IL21_HUMAN	3	HP; HH
TLR9_HUMAN	3	HP; HH
NMI_HUMAN	3	HP; HH
IFM1_HUMAN	3	HP
AGTR2_HUMAN	3	HH
MAFK_HUMAN	3	HH
INT9_HUMAN	3	HH
HMGB1_HUMAN	3	HH
RAGE_HUMAN	3	HH
S5A2_HUMAN	3	HH
IFNA4_HUMAN	3	HH
SHH_HUMAN	3	HH
HDGR3_HUMAN	3	HH
SDCB2_HUMAN	3	HH
VS10L_HUMAN	3	HH
TRAF4_HUMAN	3	HH
ANXA5_HUMAN	3	HH
BROX_HUMAN	3	HH
DDX53_HUMAN	3	HH
LYAM3_HUMAN	3	HH
PP1RA_HUMAN	3	HH
US6NL_HUMAN	3	HH
PRS6A_HUMAN	3	HH
RUNX1_HUMAN	3	HH
CUL2_HUMAN	3	HH
ABC3A_HUMAN	3	HH
TSN15_HUMAN	3	HH
CATZ_HUMAN	3	HH
ABCE1_HUMAN	3	HH
PPL13_HUMAN	3	HH
SEM5A_HUMAN	3	HH
EPGN_HUMAN	3	HH
RAD21_HUMAN	3	HH
MOES_HUMAN	3	HH
P2RX6_HUMAN	3	HH
PDZD8_HUMAN	3	HH
SRC8_HUMAN	3	HH
KDIS_HUMAN	3	HH
CDK1_HUMAN	3	HH
NUCL_HUMAN	3	HH
ZO1_HUMAN	3	HH
CLD15_HUMAN	3	HH
CDK7_HUMAN	3	HH
TNFL6_HUMAN	3	HH
LC7L2_HUMAN	3	HH
MS18A_HUMAN	3	HH
KINH_HUMAN	3	HH
CD44_HUMAN	3	HH
IDHC_HUMAN	3	HH
HSPB1_HUMAN	3	HH
EGF_HUMAN	3	HH
REQU_HUMAN	3	HH
PAN3_HUMAN	3	HH
CASP3_HUMAN	3	HH
LY9_HUMAN	3	HH
SRSF1_HUMAN	3	HH
OAS1_HUMAN	3	HH
RPB4_HUMAN	3	HH
UBP16_HUMAN	3	HH
MATR3_HUMAN	3	HH
LIRA4_HUMAN	3	HH
EDEM2_HUMAN	3	HH
PAR3_HUMAN	3	HH
FURIN_HUMAN	3	HH
PCSK7_HUMAN	3	HH
PCSK6_HUMAN	3	HH
PC11Y_HUMAN	3	HH
MMP9_HUMAN	3	HH
SP16H_HUMAN	3	HH
IFM2_HUMAN	3	HH
BTAF1_HUMAN	3	HH
ISG15_HUMAN	3	HH
4EBP2_HUMAN	3	HH
4EBP1_HUMAN	3	HH
ENK6_HUMAN	3	HH
GBP5_HUMAN	3	HH
CCL19_HUMAN	3	HH
CIB1_HUMAN	3	HH
LG3BP_HUMAN	3	HH
LRP6_HUMAN	3	HH
TIF1B_HUMAN	3	HH
M2OM_HUMAN	3	HH
PAXI_HUMAN	3	HH
GO45_HUMAN	3	HH
UTP4_HUMAN	3	HH
E2AK4_HUMAN	3	HH
KPCZ_HUMAN	3	HH
DCTN4_HUMAN	3	HH
RPP25_HUMAN	3	HH
CLD9_HUMAN	3	HH
DET1_HUMAN	3	HH
BIRC3_HUMAN	3	HH
CP110_HUMAN	3	HH
2ABA_HUMAN	3	HH
TNPO2_HUMAN	3	HH
RC3H1_HUMAN	3	HH
CALX_HUMAN	3	HH
AP3M1_HUMAN	3	HH
SPRY7_HUMAN	3	HH
ASB2_HUMAN	3	HH
PIM3_HUMAN	3	HH
PRKDC_HUMAN	3	HH
MFN1_HUMAN	3	HH
AGFG1_HUMAN	3	HH
IP6K2_HUMAN	3	HH
OLA1_HUMAN	3	HH
RL7_HUMAN	3	HH
RBM4_HUMAN	3	HH
GTR1_HUMAN	3	HH
PRP19_HUMAN	3	HH
CRNL1_HUMAN	3	HH
SCNNB_HUMAN	3	HH
SLF2_HUMAN	3	HH
GLT18_HUMAN	3	HH
XPC_HUMAN	3	HH
LYAM2_HUMAN	2	HP
HDBP1_HUMAN	2	HP
LDLR_HUMAN	2	HP
MBL2_HUMAN	2	HP
HSP74_HUMAN	2	HP
PROX1_HUMAN	2	HP
LANC2_HUMAN	2	HP
G137B_HUMAN	2	HP
PHIP_HUMAN	2	HP
THYG_HUMAN	2	HP
TYDP2_HUMAN	2	HP
POSTN_HUMAN	2	HP
SPN1_HUMAN	2	HP
GUC2C_HUMAN	2	HP
CCNG1_HUMAN	2	HP
GSTT1_HUMAN	2	HP
BASI_HUMAN	2	HP
KLRD1_HUMAN	2	HP
PTBP2_HUMAN	2	HP
K22O_HUMAN	2	HP
VWF_HUMAN	2	HP
PA2GE_HUMAN	2	HP
CEBPG_HUMAN	2	HP
RP1_HUMAN	2	HP
EPO_HUMAN	2	HP
NAT10_HUMAN	2	HP
SYLM_HUMAN	2	HP
ACKR4_HUMAN	2	HP
PAPP1_HUMAN	2	HP
BRD7_HUMAN	2	HP; HH
DRA_HUMAN	2	HP; HH
PX11A_HUMAN	2	HP
CLC4G_HUMAN	2	HP
FA81B_HUMAN	2	HP
PRIO_HUMAN	2	HP
ITM2B_HUMAN	2	HP
KI2S5_HUMAN	2	HP
GOGA2_HUMAN	2	HP
BTLA_HUMAN	2	HP
LECT2_HUMAN	2	HP
CES1P_HUMAN	2	HP; HH
ANGP4_HUMAN	2	HP
VCAM1_HUMAN	2	HP
NKG2C_HUMAN	2	HP; HH
SIT1_HUMAN	2	HP
DOB_HUMAN	2	HP
CDCA5_HUMAN	2	HP
CRP_HUMAN	2	HP
MK03_HUMAN	2	HP; HH
NFAC2_HUMAN	2	HP; HH
MLF1_HUMAN	2	HP
HMGC2_HUMAN	2	HP
HMDH_HUMAN	2	HP
IL6RA_HUMAN	2	HP
FGF16_HUMAN	2	HP
EGFR_HUMAN	2	HP
SCAR5_HUMAN	2	HP
PANX1_HUMAN	2	HP
VEGFA_HUMAN	2	HP
SGK3_HUMAN	2	HP
KCC4_HUMAN	2	HP
FCG2A_HUMAN	2	HP
LAP2B_HUMAN	2	HP
NU2M_HUMAN	2	HP
TRAR1_HUMAN	2	HH
IF5A1_HUMAN	2	HH
PCBP1_HUMAN	2	HH
AEDO_HUMAN	2	HH
ACE2_HUMAN	2	HH
1433S_HUMAN	2	HH
VHL_HUMAN	2	HH
YAF2_HUMAN	2	HH
STAT2_HUMAN	2	HH
UBE2N_HUMAN	2	HH
SCD5_HUMAN	2	HH
TMG4_HUMAN	2	HH
CNOT4_HUMAN	2	HH
SNAI1_HUMAN	2	HH
ODPA_HUMAN	2	HH
CSC1_HUMAN	2	HH
ADA10_HUMAN	2	HH
SH3R3_HUMAN	2	HH
GPS2_HUMAN	2	HH
OR1D2_HUMAN	2	HH
KI3L3_HUMAN	2	HH
CO4A1_HUMAN	2	HH
SPSB2_HUMAN	2	HH
TBC20_HUMAN	2	HH
RAB1A_HUMAN	2	HH
DENR_HUMAN	2	HH
ANR12_HUMAN	2	HH
STBD1_HUMAN	2	HH
VGFR1_HUMAN	2	HH
VHLL_HUMAN	2	HH
BAF_HUMAN	2	HH
S17A5_HUMAN	2	HH
SELS_HUMAN	2	HH
SR140_HUMAN	2	HH
PLS1_HUMAN	2	HH
AT5F1_HUMAN	2	HH
VIPR2_HUMAN	2	HH
IL17F_HUMAN	2	HH
PDIA1_HUMAN	2	HH
CLC6A_HUMAN	2	HH
PPIF_HUMAN	2	HH
AGO2_HUMAN	2	HH
PPWD1_HUMAN	2	HH
CTNA2_HUMAN	2	HH
FCRL4_HUMAN	2	HH
POK19_HUMAN	2	HH
5NTD_HUMAN	2	HH
KPCI_HUMAN	2	HH
CDN2A_HUMAN	2	HH
AN30A_HUMAN	2	HH
TCAM1_HUMAN	2	HH
ZN683_HUMAN	2	HH
HSP7C_HUMAN	2	HH
BIP_HUMAN	2	HH
SNP25_HUMAN	2	HH
MA7D3_HUMAN	2	HH
CTNB1_HUMAN	2	HH
ATS20_HUMAN	2	HH
GLDN_HUMAN	2	HH
NEST_HUMAN	2	HH
Z3H7B_HUMAN	2	HH
CENPU_HUMAN	2	HH
CCNL2_HUMAN	2	HH
P121A_HUMAN	2	HH
FNDC5_HUMAN	2	HH
TANK_HUMAN	2	HH
CASPE_HUMAN	2	HH
IGHG3_HUMAN	2	HH
VKOR1_HUMAN	2	HH
UB2E2_HUMAN	2	HH
IL12B_HUMAN	2	HH
FGF23_HUMAN	2	HH
PRTN3_HUMAN	2	HH
SSRP1_HUMAN	2	HH
RPB2_HUMAN	2	HH
NELFB_HUMAN	2	HH
RELB_HUMAN	2	HH
ROMO1_HUMAN	2	HH
TDG_HUMAN	2	HH
INF2_HUMAN	2	HH
STIM1_HUMAN	2	HH
SATT_HUMAN	2	HH
S38A1_HUMAN	2	HH
ASH2L_HUMAN	2	HH
PIGW_HUMAN	2	HH
ARL3_HUMAN	2	HH
HM20A_HUMAN	2	HH
UIMC1_HUMAN	2	HH
MYPC3_HUMAN	2	HH
PRC2C_HUMAN	2	HH
CD86_HUMAN	2	HH
AURKA_HUMAN	2	HH
MKNK2_HUMAN	2	HH
SRPK1_HUMAN	2	HH
GANAB_HUMAN	2	HH
SETMR_HUMAN	2	HH
SG1D1_HUMAN	2	HH
STR3N_HUMAN	2	HH
TCTP_HUMAN	2	HH
MARH2_HUMAN	2	HH
AICDA_HUMAN	2	HH
SUN2_HUMAN	2	HH
LRSM1_HUMAN	2	HH
DI3L2_HUMAN	2	HH
SAFB2_HUMAN	2	HH
MPP8_HUMAN	2	HH
RENT2_HUMAN	2	HH
EST1A_HUMAN	2	HH
P121C_HUMAN	2	HH
KS6B2_HUMAN	2	HH
PDIP3_HUMAN	2	HH
UBE2T_HUMAN	2	HH
SGK1_HUMAN	2	HH
COMD4_HUMAN	2	HH
TF2H4_HUMAN	2	HH
CTND1_HUMAN	2	HH
PK2L2_HUMAN	2	HH
B2L11_HUMAN	2	HH
EIF3K_HUMAN	2	HH
P3C2A_HUMAN	2	HH
DHX58_HUMAN	2	HH
CREM_HUMAN	2	HH
N4BP1_HUMAN	2	HH
IFIT1_HUMAN	2	HH
MUC4_HUMAN	2	HH
TRI26_HUMAN	2	HH
MPRD_HUMAN	2	HH
HNF4G_HUMAN	2	HH
GATC_HUMAN	2	HH
ARG28_HUMAN	2	HH
WNK1_HUMAN	2	HH
RAN_HUMAN	2	HH
T53I2_HUMAN	2	HH
PGRP1_HUMAN	2	HH
LIMK2_HUMAN	2	HH
CHD9_HUMAN	2	HH
ADK_HUMAN	2	HH
GRIK5_HUMAN	2	HH
ALS_HUMAN	1	HP
DGKG_HUMAN	1	HP
MAGA4_HUMAN	1	HP
HGF_HUMAN	1	HP
TCFL5_HUMAN	1	HP
DFFA_HUMAN	1	HP
ELNE_HUMAN	1	HP
HMHB1_HUMAN	1	HP
H1T_HUMAN	1	HP
MSMO1_HUMAN	1	HP
LIN54_HUMAN	1	HP
SPA24_HUMAN	1	HP
PLD3_HUMAN	1	HP
G6PD_HUMAN	1	HP
DDI1_HUMAN	1	HP
ARH_HUMAN	1	HP
BC11A_HUMAN	1	HP
IL2_HUMAN	1	HP
PLXC1_HUMAN	1	HP
ATRIP_HUMAN	1	HP
DNSL3_HUMAN	1	HP
LIRA1_HUMAN	1	HP
TMED2_HUMAN	1	HP
IBP3_HUMAN	1	HP
CSF2_HUMAN	1	HP
CCL11_HUMAN	1	HP
ITAM_HUMAN	1	HP
ESR1_HUMAN	1	HP
XCL2_HUMAN	1	HP
I17RC_HUMAN	1	HP
IL33_HUMAN	1	HP
PERF_HUMAN	1	HP
MACA1_HUMAN	1	HP
SYPL1_HUMAN	1	HP
BCR_HUMAN	1	HP
CLC4A_HUMAN	1	HP
IGBP1_HUMAN	1	HP
PDC10_HUMAN	1	HP
SPPL3_HUMAN	1	HP
INSR_HUMAN	1	HP
FIBA_HUMAN	1	HP
LIPR1_HUMAN	1	HP
MCL1_HUMAN	1	HP
K2C1_HUMAN	1	HP
GHR_HUMAN	1	HP
OPRD_HUMAN	1	HP
CD1E_HUMAN	1	HP
PHB1_HUMAN	1	HP
SERF1_HUMAN	1	HP
EDN1_HUMAN	1	HP
HS3S1_HUMAN	1	HP
HV323_HUMAN	1	HP
MET_HUMAN	1	HP
C1QT4_HUMAN	1	HP
RHG44_HUMAN	1	HP
CDK5_HUMAN	1	HP
TAU_HUMAN	1	HP
NFAC1_HUMAN	1	HP
APR_HUMAN	1	HP
GSHB_HUMAN	1	HP
SODE_HUMAN	1	HP
GPX2_HUMAN	1	HP
PAAT_HUMAN	1	HP
ABCG1_HUMAN	1	HP
ABCG4_HUMAN	1	HP
SPRNG_HUMAN	1	HP
PGH1_HUMAN	1	HP
LOX12_HUMAN	1	HP
LOX15_HUMAN	1	HP
LBP_HUMAN	1	HP
CO7A1_HUMAN	1	HP
F193B_HUMAN	1	HP
RDH5_HUMAN	1	HP
DSCAM_HUMAN	1	HP
PO3F3_HUMAN	1	HP
REG3A_HUMAN	1	HP
ACADS_HUMAN	1	HP
TAD2A_HUMAN	1	HP
SRY_HUMAN	1	HP
FCG3A_HUMAN	1	HP
KS6B1_HUMAN	1	HP
TBB2A_HUMAN	1	HP
MA2B2_HUMAN	1	HP
APOE_HUMAN	1	HP
IL1AP_HUMAN	1	HP
MAGA1_HUMAN	1	HP
CDR2_HUMAN	1	HH
CD36_HUMAN	1	HH
NUFP2_HUMAN	1	HH
RAB3D_HUMAN	1	HH
HSF2_HUMAN	1	HH
RL30_HUMAN	1	HH
UB2D1_HUMAN	1	HH
UN13B_HUMAN	1	HH
STA5A_HUMAN	1	HH
AP1G1_HUMAN	1	HH
AGRG3_HUMAN	1	HH
RENI_HUMAN	1	HH
IGJ_HUMAN	1	HH
TRFL_HUMAN	1	HH
TFF3_HUMAN	1	HH
TFF2_HUMAN	1	HH
ARRD1_HUMAN	1	HH
TNI3K_HUMAN	1	HH
MBD1_HUMAN	1	HH
DCP1A_HUMAN	1	HH
DCP2_HUMAN	1	HH
HDAC4_HUMAN	1	HH
ENK18_HUMAN	1	HH
KI3L1_HUMAN	1	HH
SPY3_HUMAN	1	HH
HLAE_HUMAN	1	HH
TAP2_HUMAN	1	HH
FUT1_HUMAN	1	HH
RU2A_HUMAN	1	HH
IBP2_HUMAN	1	HH
PRR7_HUMAN	1	HH
DNA2_HUMAN	1	HH
R144A_HUMAN	1	HH
STA5B_HUMAN	1	HH
KHDR3_HUMAN	1	HH
ST2A1_HUMAN	1	HH
ARP2_HUMAN	1	HH
ITAL_HUMAN	1	HH
OPSD_HUMAN	1	HH
GP151_HUMAN	1	HH
AT10B_HUMAN	1	HH
TTF2_HUMAN	1	HH
TOX3_HUMAN	1	HH
C8AP2_HUMAN	1	HH
FLIP1_HUMAN	1	HH
CREB3_HUMAN	1	HH
NDC80_HUMAN	1	HH
LY6E_HUMAN	1	HH
PRS6B_HUMAN	1	HH
POK9_HUMAN	1	HH
AKP8L_HUMAN	1	HH
PASK_HUMAN	1	HH
PLS2_HUMAN	1	HH
ATG5_HUMAN	1	HH
CL3L1_HUMAN	1	HH
S100P_HUMAN	1	HH
TKNK_HUMAN	1	HH
CECR2_HUMAN	1	HH
ANM6_HUMAN	1	HH
PDIA5_HUMAN	1	HH
AKA10_HUMAN	1	HH
ANT3_HUMAN	1	HH
AFAM_HUMAN	1	HH
SKT_HUMAN	1	HH
CAH2_HUMAN	1	HH
DHSD_HUMAN	1	HH
MDFIC_HUMAN	1	HH
KR10A_HUMAN	1	HH
PARL_HUMAN	1	HH
ARRB2_HUMAN	1	HH
FPGT_HUMAN	1	HH
CHST1_HUMAN	1	HH
SIGL5_HUMAN	1	HH
MYO9A_HUMAN	1	HH
IPKA_HUMAN	1	HH
KIT_HUMAN	1	HH
AP1S3_HUMAN	1	HH
AMD_HUMAN	1	HH
PDZ11_HUMAN	1	HH
FBW1A_HUMAN	1	HH
PACA_HUMAN	1	HH
TSN14_HUMAN	1	HH
HNRC1_HUMAN	1	HH
EF1A1_HUMAN	1	HH
ZRAB3_HUMAN	1	HH
OCLN_HUMAN	1	HH
CD79B_HUMAN	1	HH
ENPP1_HUMAN	1	HH
ABC3H_HUMAN	1	HH
RTCA_HUMAN	1	HH
TAF1D_HUMAN	1	HH
SP30L_HUMAN	1	HH
CD82_HUMAN	1	HH
DYL1_HUMAN	1	HH
5NT3B_HUMAN	1	HH
RBM14_HUMAN	1	HH
SPHK2_HUMAN	1	HH
MUS81_HUMAN	1	HH
TUT7_HUMAN	1	HH
VA0D2_HUMAN	1	HH
CCL4_HUMAN	1	HH
NMNA1_HUMAN	1	HH
GT253_HUMAN	1	HH
MAG_HUMAN	1	HH
GBRAP_HUMAN	1	HH
MMP13_HUMAN	1	HH
TRA2B_HUMAN	1	HH
ENOG_HUMAN	1	HH
TPC2B_HUMAN	1	HH
VDAC1_HUMAN	1	HH
OTUB1_HUMAN	1	HH
VWCE_HUMAN	1	HH
HDAC9_HUMAN	1	HH
MICA_HUMAN	1	HH
ZAP70_HUMAN	1	HH
EXOS3_HUMAN	1	HH
RS6_HUMAN	1	HH
ABHGA_HUMAN	1	HH
EST3_HUMAN	1	HH
MAT2B_HUMAN	1	HH
RIPK1_HUMAN	1	HH
CRFM7_HUMAN	1	HH
ACHA7_HUMAN	1	HH
PPIB_HUMAN	1	HH
KCC2D_HUMAN	1	HH
A1ATR_HUMAN	1	HH
CADH6_HUMAN	1	HH
EIF1_HUMAN	1	HH
DHX29_HUMAN	1	HH
UNG_HUMAN	1	HH
G32P1_HUMAN	1	HH
ZC12A_HUMAN	1	HH
PF2R_HUMAN	1	HH
SL7A1_HUMAN	1	HH
SL9A3_HUMAN	1	HH
ZC3C1_HUMAN	1	HH
AL1B1_HUMAN	1	HH
S6A18_HUMAN	1	HH
TINAG_HUMAN	1	HH
KCNK9_HUMAN	1	HH
MDM4_HUMAN	1	HH
KAP1_HUMAN	1	HH
KYNU_HUMAN	1	HH
SLPI_HUMAN	1	HH
AXA2L_HUMAN	1	HH
YTHD3_HUMAN	1	HH
YTHD2_HUMAN	1	HH
TF65_HUMAN	1	HH
DHRS7_HUMAN	1	HH
PITM3_HUMAN	1	HH
UB2G1_HUMAN	1	HH
HMOX2_HUMAN	1	HH
APCL_HUMAN	1	HH
EIF3C_HUMAN	1	HH
EPC1_HUMAN	1	HH
DX39A_HUMAN	1	HH
DDX1_HUMAN	1	HH
CCRL2_HUMAN	1	HH
ATF4_HUMAN	1	HH
KI18B_HUMAN	1	HH
TF2B_HUMAN	1	HH
BAZ1A_HUMAN	1	HH
ACHE_HUMAN	1	HH
FMNL2_HUMAN	1	HH
HBD_HUMAN	1	HH
S52A2_HUMAN	1	HH
TRI56_HUMAN	1	HH
U119A_HUMAN	1	HH
RIN2_HUMAN	1	HH
IPO9_HUMAN	1	HH
GRP75_HUMAN	1	HH
IL16_HUMAN	1	HH
SAFB1_HUMAN	1	HH
VTDB_HUMAN	1	HH
TM129_HUMAN	1	HH
TNNT2_HUMAN	1	HH
ARNT_HUMAN	1	HH
BMAL1_HUMAN	1	HH
TBA3C_HUMAN	1	HH
TSC1_HUMAN	1	HH
CBL_HUMAN	1	HH
CREB1_HUMAN	1	HH
ATF7_HUMAN	1	HH
AP4AT_HUMAN	1	HH
POTEE_HUMAN	1	HH
EOMES_HUMAN	1	HH
YTHD1_HUMAN	1	HH
KDM1B_HUMAN	1	HH
SERC1_HUMAN	1	HH
LR2BP_HUMAN	1	HH
TRI32_HUMAN	1	HH
YMEL1_HUMAN	1	HH
KDM5A_HUMAN	1	HH
RIOX2_HUMAN	1	HH
UMPS_HUMAN	1	HH
ACOT8_HUMAN	1	HH
T132D_HUMAN	1	HH
FCRL6_HUMAN	1	HH
IFM3_HUMAN	1	HH
CBX1_HUMAN	1	HH
ELK1_HUMAN	1	HH
ANR54_HUMAN	1	HH
EP400_HUMAN	1	HH
PK3CA_HUMAN	1	HH
CDK13_HUMAN	1	HH
TWST1_HUMAN	1	HH
UTY_HUMAN	1	HH
ACH10_HUMAN	1	HH
MPPE1_HUMAN	1	HH
RPRD2_HUMAN	1	HH
DAF_HUMAN	1	HH
RNC_HUMAN	1	HH
NK3R_HUMAN	1	HH
PM2P1_HUMAN	1	HH
MT4_HUMAN	1	HH
PSMD1_HUMAN	1	HH
LFA3_HUMAN	1	HH
LEG3_HUMAN	1	HH
HAVR2_HUMAN	1	HH
RN5A_HUMAN	1	HH
NUP62_HUMAN	1	HH
ZN451_HUMAN	1	HH
RAGP1_HUMAN	1	HH
SUMO1_HUMAN	1	HH
UBC9_HUMAN	1	HH
SUMO3_HUMAN	1	HH
GTPBA_HUMAN	1	HH
FXYD3_HUMAN	1	HH
GSK3B_HUMAN	1	HH
PMYT1_HUMAN	1	HH
I27RA_HUMAN	1	HH
HELLS_HUMAN	1	HH
NUP42_HUMAN	1	HH
BMP2_HUMAN	1	HH
FST_HUMAN	1	HH
FEN1_HUMAN	1	HH
ISY1_HUMAN	1	HH
SYF1_HUMAN	1	HH
SC24C_HUMAN	1	HH
NLRX1_HUMAN	1	HH
PLAL1_HUMAN	1	HH
ZC3HA_HUMAN	1	HH
PRKN_HUMAN	1	HH
IL19_HUMAN	1	HH
MAP2_HUMAN	1	HH
JIP1_HUMAN	1	HH
LIMK1_HUMAN	1	HH
ZF64B_HUMAN	1	HH
ZNF18_HUMAN	1	HH
FRK_HUMAN	1	HH
HP1B3_HUMAN	1	HH
