# Supplementary material for: Identification of Molecular Mechanisms Involved in Viral Infection Progression Based on Text Mining: Case Study for HIV Infection
Source: Int J Mol Sci. 2023 Jan 11;24(2):1465. doi: 10.3390/ijms24021465 (PMC9862153; doi:10.3390/ijms24021465)
Supplement: Supplementary file 1 [file ijms-24-01465-s001.zip › Table_S2.xlsx]

## Sheet: Var1
Row,names	Symbol	Gene name	Refseq	baseMean	log2FoldChange	lfcSE	stat	pvalue	padj	Tar001m	Tar003m	Tar004m	Tar005m	Tar3	Tar4	Tar6	Tar1	Tar5	Tar2	Tar002
ENSG00000167633	KIR3DL1	killer cell immunoglobulin like receptor, three Ig domains and long cytoplasmic tail 1	NM_001322168	51.6938	-3.04588	0.637398	-4.77862	1.76501e-06	0.0633232	82.3154	125.088	81.4258	19.4203	165.068	47.3896	10.8132	7.8269	16.3777	5.98856	6.91794
ENSG00000149403	GRIK4	glutamate ionotropic receptor kainate type subunit 4	NM_001282470	10.9409	-3.65547	0.84774	-4.31202	1.61773e-05	0.156233	0.968416	28.4292	21.8886	21.1858	18.8333	13.0089	10.8132	0.978362	1.25982	1.99619	0.988278
ENSG00000232022	NA	NA	NA	13.7865	-2.46178	0.573087	-4.29564	1.74187e-05	0.156233	30.0209	17.0575	24.5153	17.6549	5.53919	21.3718	21.6264	1.95672	0	4.99047	6.91794
ENSG00000254681	PKD1P5	polycystin 1, transient receptor potential channel interacting pseudogene 5	NA	21.3481	-5.43183	1.22749	-4.42516	9.63726e-06	0.156233	0.968416	43.5914	49.9061	42.3717	47.6371	47.3896	0	0.978362	0	0.998093	0.988278
ENSG00000144290	SLC4A10	solute carrier family 4 member 10	NM_001178015	40.1388	-2.72022	0.650245	-4.18337	2.87214e-05	0.206087	102.652	13.267	77.048	76.7986	7.75487	67.8322	61.2748	9.78362	1.25982	13.9733	9.88278
ENSG00000026652	AGPAT4	1-acylglycerol-3-phosphate O-acyltransferase 4	NM_001012733	318.973	-0.721703	0.175382	-4.11504	3.87113e-05	0.213985	450.314	423.595	310.819	400.765	341.214	384.692	295.561	251.439	176.375	256.51	217.421
ENSG00000091181	IL5RA	interleukin 5 receptor subunit alpha	NM_000564	8.34587	-2.98779	0.729162	-4.09757	4.17509e-05	0.213985	20.3367	15.1622	16.6354	10.5929	6.64703	9.29208	7.2088	2.93509	0	2.99428	0
ENSG00000189343	RPS2P46	ribosomal protein S2 pseudogene 46	NA	89.2344	-6.00557	1.47688	-4.06639	4.77463e-05	0.214124	5.8105	3.79056	1.75109	226.865	361.155	371.683	1.8022	0.978362	3.77947	0.998093	2.96483
ENSG00000168824	NSG1	neuronal vesicle trafficking associated 1	NM_001040101	68.9392	-1.36528	0.344185	-3.96669	7.28775e-05	0.290514	115.242	65.3872	102.439	114.757	50.9606	101.284	71.1869	54.7883	17.6375	41.9199	22.7304
ENSG00000143365	RORC	RAR related orphan receptor C	NM_001001523	39.3101	-2.05428	0.537246	-3.82372	0.000131456	0.471623	79.4101	36.958	52.5328	39.7234	16.6176	71.549	83.8023	9.78362	1.25982	25.9504	14.8242
ENSG00000074527	NTN4	netrin 4	NM_001329700	7.34538	-3.84842	1.04333	-3.6886	0.00022549	0.622299	17.4315	18.9528	14.8843	5.29646	1.10784	11.1505	9.011	0	0	0	2.96483
ENSG00000170412	GPRC5C	G protein-coupled receptor class C group 5 member C	NM_001366261	10.1418	2.35106	0.633892	3.70892	0.000208142	0.622299	2.90525	6.63348	2.62664	3.53097	6.64703	1.85842	4.5055	52.8316	15.1179	7.98475	6.91794
ENSG00000221957	KIR2DS4	killer cell immunoglobulin like receptor, two Ig domains and short cytoplasmic tail 4	NM_001281971	30.691	-3.2165	0.868674	-3.70277	0.000213257	0.622299	48.4208	37.9056	27.1419	15.0066	58.7155	129.16	1.8022	0	2.51964	12.9752	3.95311
ENSG00000134827	TCN1	transcobalamin 1	NM_001062	9.98245	-4.88086	1.33591	-3.65359	0.000258595	0.662688	34.863	26.5339	23.6397	7.94469	0	13.9381	0.9011	0	0	0.998093	0.988278
ENSG00000135842	NIBAN1	niban apoptosis regulator 1	NM_052966	1056.63	-0.490436	0.135128	-3.62941	0.000284075	0.67945	1330.6	1156.12	1002.5	1191.7	1064.63	1242.35	1273.25	673.113	933.528	902.276	852.884
ENSG00000140287	HDC	histidine decarboxylase	NM_001306146	65.5137	-2.20213	0.616479	-3.57212	0.000354109	0.794023	202.399	114.664	112.945	96.219	22.1568	82.6995	9.9121	16.6322	21.417	9.98093	31.6249
ENSG00000109906	ZBTB16	zinc finger and BTB domain containing 16	NM_001018011	258.324	-0.948483	0.268632	-3.53079	0.000414318	0.874383	373.809	446.338	180.362	297.484	259.234	354.028	282.044	206.434	102.046	182.651	157.136
ENSG00000258872	NA	NA	NA	4.75188	2.09716	0.596764	3.51422	0.000441056	0.879097	0.968416	0.94764	2.62664	4.41372	4.43136	0.929208	0.9011	6.84854	11.3384	8.98284	9.88278
ENSG00000126822	PLEKHG3	pleckstrin homology and RhoGEF domain containing G3	NM_001308147	535.159	-0.950407	0.27592	-3.4445	0.000572124	0.98853	656.586	688.934	738.085	399	449.783	989.607	620.858	314.054	379.206	437.165	213.468
ENSG00000183625	CCR3	C-C motif chemokine receptor 3	NM_001164680	21.3904	-2.38297	0.69029	-3.45213	0.000556176	0.98853	53.2629	36.958	62.1638	23.8341	3.32352	27.8763	4.5055	4.89181	7.55893	4.99047	5.92967
ENSG00000204001	LCN8	lipocalin 8	NM_001345934	3.72605	4.55011	1.32215	3.44144	0.00057862	0.98853	1.93683	0	0	0	0	0.929208	0	0.978362	1.25982	30.9409	4.94139
ENSG00000000003	TSPAN6	tetraspanin 6	NM_001278740	1.27909	-0.0688981	1.33069	-0.0517764	0.958707	0.998968	0.968416	3.79056	1.75109	2.64823	0	0	0	2.93509	0	0	1.97656
ENSG00000000419	DPM1	dolichyl-phosphate mannosyltransferase subunit 1, catalytic	NM_001317034	182.171	0.203441	0.203772	0.998374	0.318098	0.998968	183.031	126.036	161.976	197.734	190.548	157.965	190.132	183.932	279.681	180.655	152.195
ENSG00000000457	SCYL3	SCY1 like pseudokinase 3	NM_020423	137.385	-0.175241	0.30265	-0.579021	0.562575	0.998968	179.157	65.3872	166.354	132.411	146.235	154.249	160.396	149.689	64.2509	158.697	134.406
ENSG00000000460	C1orf112	chromosome 1 open reading frame 112	NM_001320047	44.3898	0.0161441	0.252978	0.0638161	0.949117	0.998968	41.6419	25.5863	51.6572	42.3717	54.2841	47.3896	46.8572	59.6801	40.3143	43.9161	34.5897
ENSG00000000938	FGR	FGR proto-oncogene, Src family tyrosine kinase	NM_001042729	4993.09	0.123322	0.242512	0.508522	0.611087	0.998968	3858.17	5429.03	3917.19	5008.68	5672.13	5473.97	4492.89	3887.03	7822.24	5995.55	3367.06
ENSG00000000971	CFH	complement factor H	NM_000186	22.1024	-1.08802	0.448001	-2.42862	0.0151565	0.998968	36.7998	13.267	25.3908	25.5995	16.6176	24.1594	49.5605	13.6971	15.1179	18.9638	3.95311
ENSG00000001036	FUCA2	alpha-L-fucosidase 2	NM_032020	260.558	0.239218	0.307901	0.776929	0.4372	0.998968	213.052	294.716	173.358	275.416	273.636	244.382	236.088	218.175	516.527	279.466	141.324
ENSG00000001084	GCLC	glutamate-cysteine ligase catalytic subunit	NM_001197115	250.029	-0.0585142	0.139649	-0.419009	0.675209	0.998968	233.388	210.376	257.41	295.719	266.989	238.807	272.132	244.591	275.901	241.539	213.468
ENSG00000001167	NFYA	nuclear transcription factor Y subunit alpha	NM_002505	342.177	-0.113189	0.117425	-0.963928	0.335082	0.998968	344.756	369.58	325.703	337.208	340.107	331.727	414.506	323.838	296.058	355.321	325.143
ENSG00000001460	STPG1	sperm tail PG-rich repeat containing 1	NM_001199012	25.0166	0.267942	0.38349	0.698694	0.484743	0.998968	33.8946	11.3717	27.1419	22.0686	18.8333	21.3718	28.8352	30.3292	8.81875	37.9275	34.5897
ENSG00000001461	NIPAL3	NIPA like domain containing 3	NM_001322854	503.514	-0.0422222	0.32393	-0.130344	0.896295	0.998968	636.249	413.171	676.797	456.378	387.744	484.118	508.22	525.381	183.934	471.1	795.564
ENSG00000001497	LAS1L	LAS1 like ribosome biogenesis factor	NM_001170649	319.25	0.0728073	0.120464	0.604389	0.545585	0.998968	338.946	324.093	311.694	317.787	319.058	286.196	296.462	299.379	307.397	318.392	392.346
ENSG00000001561	ENPP4	ectonucleotide pyrophosphatase/phosphodiesterase 4	NM_014936	165.174	-0.313005	0.387468	-0.807821	0.419194	0.998968	207.241	58.7537	241.651	167.721	150.666	183.054	235.187	198.608	159.997	158.697	55.3436
ENSG00000001617	SEMA3F	semaphorin 3F	NM_001318798	0.797815	-1.75473	1.97538	-0.8883	0.374379	0.998968	0	5.68584	0	0	0	0.929208	0.9011	0	1.25982	0	0
ENSG00000001626	CFTR	CF transmembrane conductance regulator	NM_000492	0.615586	-1.3673	1.9753	-0.6922	0.488812	0.998968	0.968416	0	0	0	1.10784	3.71683	0	0.978362	0	0	0
ENSG00000001629	ANKIB1	ankyrin repeat and IBR domain containing 1	NM_019004	502.526	-0.257443	0.290304	-0.886805	0.375184	0.998968	531.661	203.743	592.745	655.878	600.449	544.516	610.946	553.753	444.717	477.089	312.296
ENSG00000001630	CYP51A1	cytochrome P450 family 51 subfamily A member 1	NM_000786	16.3278	0.403406	0.355744	1.13398	0.256803	0.998968	11.621	18.9528	10.5066	17.6549	18.8333	8.36288	16.2198	25.4374	25.1964	13.9733	12.8476
ENSG00000001631	KRIT1	KRIT1 ankyrin repeat containing	NM_001013406	58.3829	-0.360612	0.28355	-1.27178	0.203453	0.998968	80.3786	28.4292	77.048	60.9093	67.5782	53.8941	75.6924	49.8965	62.9911	40.9218	44.4725
ENSG00000002016	RAD52	RAD52 homolog, DNA repair protein	NM_001297419	146.471	0.17909	0.357952	0.500317	0.616852	0.998968	187.873	121.298	179.487	146.535	65.3625	138.452	139.671	154.581	59.2116	168.678	250.034
ENSG00000002079	NA	NA	NA	0.341737	-0.358491	2.39585	-0.14963	0.881056	0.998968	0	1.89528	0.875546	0	0	0	0	0	0	0	0.988278
ENSG00000002330	BAD	BCL2 associated agonist of cell death	NM_004322	55.9017	0.205903	0.218019	0.944428	0.344951	0.998968	64.8839	54.9631	38.524	61.792	58.7155	50.1773	41.4506	55.7667	70.55	49.9047	68.1912
ENSG00000002549	LAP3	leucine aminopeptidase 3	NM_015907	1601.18	0.698649	0.478872	1.45895	0.144579	0.998968	700.165	1724.7	1141.71	2238.64	1303.93	976.598	1051.58	1118.27	5097.24	1598.95	661.158
ENSG00000002586	CD99	CD99 molecule (Xg blood group)	NM_001122898	1763.14	-0.117223	0.151772	-0.772362	0.4399	0.998968	1924.24	2274.34	1618.01	1726.65	1567.59	1671.65	1921.15	1698.44	1325.33	1774.61	1892.55
ENSG00000002587	HS3ST1	heparan sulfate-glucosamine 3-sulfotransferase 1	NM_005114	7.76875	0.741504	0.467065	1.58758	0.112381	0.998968	6.77891	4.7382	1.75109	5.29646	8.86271	10.2213	6.3077	6.84854	8.81875	13.9733	11.8593
ENSG00000002726	AOC1	amine oxidase copper containing 1	NM_001091	1.67842	0.16284	1.04427	0.155936	0.876084	0.998968	1.93683	0	2.62664	0	2.21568	0.929208	3.6044	3.91345	1.25982	0	1.97656
ENSG00000002745	WNT16	Wnt family member 16	NM_016087	6.95814	-0.307428	0.718335	-0.427973	0.66867	0.998968	17.4315	0.94764	9.631	8.82743	6.64703	2.78763	6.3077	11.7403	1.25982	8.98284	1.97656
ENSG00000002746	HECW1	HECT, C2 and WW domain containing E3 ubiquitin protein ligase 1	NM_001287059	0.458809	0.37504	1.77343	0.211477	0.832515	0.998968	0.968416	0.94764	0	0.882743	0	0	0	0	1.25982	0	0.988278
ENSG00000002822	MAD1L1	mitotic arrest deficient 1 like 1	NM_001013836	62.2572	0.0232257	0.445941	0.0520824	0.958463	0.998968	112.336	72.9683	75.2969	34.427	35.4508	47.3896	55.8682	79.2473	15.1179	58.8875	97.8395
ENSG00000002834	LASP1	LIM and SH3 protein 1	NM_001271608	2918.01	0.113906	0.118256	0.963211	0.335441	0.998968	2736.74	3058.98	2888.43	2392.23	2636.66	2819.22	3299.83	3002.59	3456.95	2950.36	2856.12
ENSG00000002919	SNX11	sorting nexin 11	NM_001330320	314.718	0.0968254	0.151804	0.63783	0.523584	0.998968	310.862	297.559	298.561	355.745	258.126	281.55	345.121	256.331	366.608	365.302	326.132
ENSG00000002933	TMEM176A	transmembrane protein 176A	NM_018487	245.032	0.265814	1.02947	0.258205	0.796248	0.998968	49.3892	33.1674	249.531	23.8341	1030.29	27.8763	183.824	363.951	200.312	452.136	81.0388
ENSG00000003056	M6PR	mannose-6-phosphate receptor, cation dependent	NM_001207024	1173.72	-0.019798	0.113189	-0.174911	0.86115	0.998968	1255.07	1340.91	1097.93	1037.22	1301.71	1081.6	1143.5	1199.47	1137.62	1237.64	1078.21
ENSG00000003096	KLHL13	kelch like family member 13	NM_001168299	1.8378	-0.39198	0.868578	-0.451289	0.651781	0.998968	1.93683	0.94764	1.75109	1.76549	3.32352	1.85842	2.7033	1.95672	0	1.99619	1.97656
ENSG00000003137	CYP26B1	cytochrome P450 family 26 subfamily B member 1	NM_001277742	0.0861491	-0.255446	3.26031	-0.0783503	0.937549	0.998968	0	0.94764	0	0	0	0	0	0	0	0	0
ENSG00000003147	ICA1	islet cell autoantigen 1	NM_001136020	21.2084	-0.106869	0.343653	-0.310979	0.755816	0.998968	14.5262	31.2721	13.1332	22.0686	17.7254	28.8055	24.3297	14.6754	28.9759	22.9561	14.8242
ENSG00000003249	DBNDD1	dysbindin domain containing 1	NM_001042610	10.4503	-0.161761	0.654099	-0.247303	0.804674	0.998968	21.3052	10.424	13.1332	15.0066	5.53919	4.64604	6.3077	5.87017	0	10.979	21.7421
ENSG00000003393	ALS2	alsin Rho guanine nucleotide exchange factor ALS2	NM_001135745	123.451	-0.242735	0.271511	-0.894017	0.371313	0.998968	127.831	71.073	101.563	160.659	140.696	145.886	168.506	129.144	81.8884	145.722	84.9919
ENSG00000003400	CASP10	caspase 10	NM_001206524	595.704	-0.0121958	0.174731	-0.0697978	0.944355	0.998968	565.555	510.778	506.941	835.958	537.302	654.163	572.199	594.844	527.865	696.669	550.471
ENSG00000003402	CFLAR	CASP8 and FADD like apoptosis regulator	NM_001127183	2689.12	-0.0692442	0.155382	-0.445638	0.655859	0.998968	2269.97	2124.61	2771.1	3166.4	2891.46	3055.24	2870.91	2433.19	2742.63	3026.22	2228.57
ENSG00000003436	TFPI	tissue factor pathway inhibitor	NM_001032281	2.29635	1.0383	1.19709	0.867353	0.385749	0.998968	5.8105	0	0	0	2.21568	1.85842	1.8022	8.80526	3.77947	0	0.988278
ENSG00000003509	NDUFAF7	NADH:ubiquinone oxidoreductase complex assembly factor 7	NM_001083946	107.371	-0.0689635	0.200039	-0.34475	0.730282	0.998968	118.147	65.3872	121.701	95.3362	121.862	115.222	127.055	102.728	102.046	110.788	100.804
ENSG00000003756	RBM5	RNA binding motif protein 5	NM_005778	1068.68	-0.0300958	0.117345	-0.256473	0.797586	0.998968	1135.95	997.865	1192.49	1049.58	995.947	1023.06	1142.59	913.79	987.701	1097.9	1218.55
ENSG00000003987	MTMR7	myotubularin related protein 7	NM_004686	17.7124	-0.163839	0.438348	-0.373765	0.708579	0.998968	25.1788	2.84292	22.7642	21.1858	15.5097	21.3718	19.8242	16.6322	22.6768	16.9676	9.88278
ENSG00000003989	SLC7A2	solute carrier family 7 member 2	NM_001008539	0.0795951	-0.255446	3.26031	-0.0783503	0.937549	0.998968	0	0	0.875546	0	0	0	0	0	0	0	0
ENSG00000004059	ARF5	ADP ribosylation factor 5	NM_001662	671.651	0.205736	0.148788	1.38275	0.166741	0.998968	613.008	750.531	568.229	564.073	702.37	645.8	608.243	647.676	925.969	645.766	716.501
ENSG00000004139	SARM1	sterile alpha and TIR motif containing 1	NM_015077	119.685	0.080223	0.248507	0.32282	0.746832	0.998968	109.431	139.303	140.963	98.8672	88.6271	118.939	125.253	112.512	73.0697	124.762	184.808
ENSG00000004142	POLDIP2	DNA polymerase delta interacting protein 2	NM_001290145	431.261	0.151513	0.143592	1.05517	0.291349	0.998968	365.093	490.877	384.365	425.482	411.008	383.763	439.737	410.912	574.479	435.169	422.983
ENSG00000004399	PLXND1	plexin D1	NM_015103	1165.58	-0.06637	0.245253	-0.270619	0.786684	0.998968	1236.67	1190.24	902.688	1105.19	1468.99	1470.01	920.023	849.218	1696.98	1197.71	783.704
ENSG00000004455	AK2	adenylate kinase 2	NM_001199199	581.12	0.0652628	0.0978365	0.66706	0.504734	0.998968	545.218	580.903	538.461	599.383	550.596	576.109	610.045	586.039	574.479	672.715	558.377
ENSG00000004468	CD38	CD38 molecule	NM_001775	807.186	-0.0829059	0.326245	-0.254122	0.799402	0.998968	460.966	523.097	1138.21	1417.69	644.762	655.092	927.232	1062.5	828.963	604.845	615.697
ENSG00000004478	FKBP4	FKBP prolyl isomerase 4	NM_002014	279.24	0.0790834	0.144286	0.548102	0.583622	0.998968	306.02	285.24	248.655	260.409	252.587	267.612	296.462	322.86	217.949	314.399	299.448
ENSG00000004487	KDM1A	lysine demethylase 1A	NM_001009999	513.608	0.0451719	0.131058	0.344672	0.730341	0.998968	613.008	458.658	469.293	475.798	525.116	478.542	535.253	542.991	445.977	519.009	586.049
ENSG00000004534	RBM6	RNA binding motif protein 6	NM_001167582	1222.78	-0.105761	0.193979	-0.545218	0.585603	0.998968	1231.83	1195.92	1381.61	1035.46	1310.57	1469.08	1162.42	1270.89	710.54	1319.48	1362.83
ENSG00000004660	CAMKK1	calcium/calmodulin dependent protein kinase kinase 1	NM_032294	133.214	0.546301	0.410332	1.33136	0.183069	0.998968	63.9155	151.622	69.1681	78.5641	201.627	123.585	109.934	123.274	335.113	102.804	105.746
ENSG00000004700	RECQL	RecQ like helicase	NM_002907	365.327	-0.544356	0.365024	-1.49129	0.135886	0.998968	440.629	118.455	550.718	422.834	419.871	420.931	513.627	279.812	316.215	387.26	148.242
ENSG00000004766	VPS50	VPS50 subunit of EARP/GARPII complex	NM_001257998	141.329	-0.674859	0.431581	-1.56369	0.11789	0.998968	197.557	46.4344	173.358	171.252	175.039	185.842	195.539	139.906	79.3688	158.697	31.6249
ENSG00000004776	HSPB6	heat shock protein family B (small) member 6	NM_144617	0.173416	0.465894	3.26031	0.142899	0.88637	0.998968	0	0	0	0	0	0.929208	0	0.978362	0	0	0
ENSG00000004777	ARHGAP33	Rho GTPase activating protein 33	NM_001172630	96.1513	-0.486736	0.304556	-1.59819	0.110002	0.998968	57.1366	136.46	134.834	120.936	90.8428	80.8411	130.66	93.9228	50.3929	55.8932	105.746
ENSG00000004779	NDUFAB1	NADH:ubiquinone oxidoreductase subunit AB1	NM_005003	179.19	0.137382	0.151257	0.908267	0.363737	0.998968	152.041	185.737	139.212	209.21	166.176	168.187	189.231	184.91	202.831	199.619	173.937
ENSG00000004799	PDK4	pyruvate dehydrogenase kinase 4	NM_002612	421.34	0.0899749	0.691971	0.130027	0.896545	0.998968	209.178	109.926	59.5371	537.591	264.773	1271.16	429.825	627.13	296.058	743.58	85.9802
ENSG00000004809	SLC22A16	solute carrier family 22 member 16	NM_033125	14.6027	-0.572213	0.502355	-1.13906	0.254677	0.998968	6.77891	29.3768	14.8843	28.2478	14.4019	14.8673	7.2088	6.84854	15.1179	16.9676	5.92967
ENSG00000004838	ZMYND10	zinc finger MYND-type containing 10	NM_001308379	10.7849	-0.647595	0.413648	-1.56557	0.117449	0.998968	16.4631	7.58112	15.7598	10.5929	13.2941	12.0797	11.7143	10.762	2.51964	7.98475	9.88278
ENSG00000004846	ABCB5	ATP binding cassette subfamily B member 5	NM_001163941	0.0802494	-0.255446	3.26031	-0.0783503	0.937549	0.998968	0	0	0	0.882743	0	0	0	0	0	0	0
ENSG00000004848	ARX	aristaless related homeobox	NM_139058	0.200678	0.465894	3.26031	0.142899	0.88637	0.998968	0	0.94764	0	0	0	0	0	0	1.25982	0	0
ENSG00000004864	SLC25A13	solute carrier family 25 member 13	NM_001160210	118.396	0.317944	0.345076	0.921376	0.356854	0.998968	83.2838	103.293	75.2969	124.467	167.284	115.222	91.0111	107.62	262.043	88.8303	84.0036
ENSG00000004866	ST7	suppression of tumorigenicity 7	NM_001369598	46.1521	-0.15226	0.215701	-0.705883	0.480261	0.998968	50.3576	36.0103	54.2838	43.2544	53.1763	46.4604	51.3627	49.8965	50.3929	33.9352	38.5428
ENSG00000004897	CDC27	cell division cycle 27	NM_001114091	318.414	0.013476	0.314779	0.042811	0.965852	0.998968	333.135	106.136	340.587	412.241	335.675	301.064	391.979	334.6	419.521	289.447	238.175
ENSG00000004939	SLC4A1	solute carrier family 4 member 1 (Diego blood group)	NM_000342	74.1187	-2.2721	0.951623	-2.3876	0.0169586	0.998968	330.23	110.874	99.8122	40.6062	2.21568	129.16	16.2198	44.0263	16.3777	8.98284	16.8007
ENSG00000004948	CALCR	calcitonin receptor	NM_001164737	0.0802494	-0.255446	3.26031	-0.0783503	0.937549	0.998968	0	0	0	0.882743	0	0	0	0	0	0	0
ENSG00000004961	HCCS	holocytochrome c synthase	NM_001122608	122.682	0.130742	0.221798	0.589465	0.555549	0.998968	106.526	112.769	84.928	105.046	145.127	126.372	149.583	122.295	132.281	171.672	92.8981
ENSG00000004975	DVL2	dishevelled segment polarity protein 2	NM_004422	260.884	0.0235365	0.175216	0.134328	0.893143	0.998968	253.725	320.302	284.552	253.347	228.215	247.169	228.879	247.526	201.572	261.5	342.932
ENSG00000005001	PRSS22	serine protease 22	NM_022119	0.697617	-2.49056	1.49231	-1.66894	0.0951303	0.998968	0.968416	0	0.875546	0.882743	2.21568	0.929208	1.8022	0	0	0	0
ENSG00000005007	UPF1	UPF1 RNA helicase and ATPase	NM_001297549	1112.18	0.0144031	0.158576	0.0908274	0.92763	0.998968	911.28	1167.49	943.838	963.955	1184.28	1233.99	1351.65	974.449	1243.44	1250.61	1009.03
ENSG00000005020	SKAP2	src kinase associated phosphoprotein 2	NM_001303468	634.652	0.0608825	0.360026	0.169106	0.865713	0.998968	459.029	314.616	621.638	625.865	908.428	878.102	565.891	663.33	1011.64	673.713	258.929
ENSG00000005022	SLC25A5	solute carrier family 25 member 5	NM_001152	1177.76	0.215547	0.181272	1.18909	0.234406	0.998968	1103.03	1256.57	906.19	910.991	1431.33	1129.92	1049.78	1381.45	1591.16	1006.08	1188.9
ENSG00000005059	MCUB	mitochondrial calcium uniporter dominant negative subunit beta	NM_017918	659.991	0.209829	0.12564	1.67008	0.094904	0.998968	694.354	620.704	565.603	592.321	662.488	639.295	595.627	661.373	827.703	607.839	792.599
ENSG00000005073	HOXA11	homeobox A11	NM_005523	0.0898434	0.878086	3.26031	0.269326	0.787679	0.998968	0	0	0	0	0	0	0	0	0	0	0.988278
ENSG00000005075	POLR2J	RNA polymerase II subunit J	NM_001371100	107.636	0.227232	0.193395	1.17496	0.24001	0.998968	100.715	118.455	77.048	94.4535	104.137	99.4253	114.44	86.0959	149.919	114.781	124.523
ENSG00000005100	DHX33	DEAH-box helicase 33	NM_001199699	185.87	-0.155197	0.198869	-0.780394	0.435159	0.998968	164.631	184.79	189.118	208.327	180.578	199.78	225.275	195.672	102.046	204.609	189.749
ENSG00000005102	MEOX1	mesenchyme homeobox 1	NM_001040002	12.5016	0.435832	0.55942	0.779078	0.435934	0.998968	24.2104	8.52876	7.87991	7.06194	11.0784	11.1505	8.1099	18.5889	1.25982	11.9771	27.6718
ENSG00000005108	THSD7A	thrombospondin type 1 domain containing 7A	NM_015204	0.330705	-0.358491	2.05555	-0.174402	0.86155	0.998968	0	0	0.875546	0.882743	0	0	0.9011	0.978362	0	0	0
ENSG00000005156	LIG3	DNA ligase 3	NM_002311	242.639	-0.187567	0.128763	-1.45668	0.145205	0.998968	281.809	239.753	259.162	246.285	235.97	240.665	273.033	192.737	233.067	209.6	256.952
ENSG00000005175	RPAP3	RNA polymerase II associated protein 3	NM_001146075	251.493	-0.408879	0.263409	-1.55226	0.1206	0.998968	346.693	135.513	309.068	316.022	309.087	252.745	264.923	257.309	209.13	228.563	137.371
ENSG00000005187	ACSM3	acyl-CoA synthetase medium chain family member 3	NM_005622	33.4788	-0.395219	0.410595	-0.962551	0.335773	0.998968	72.6312	33.1674	50.7817	27.365	35.4508	21.3718	16.2198	27.3941	21.417	20.96	41.5077
ENSG00000005189	REXO5	RNA exonuclease 5	NM_001144924	10.2353	-0.299011	0.461369	-0.648095	0.516924	0.998968	8.71575	9.4764	13.1332	16.7721	2.21568	15.7965	10.8132	10.762	5.03929	9.98093	9.88278
ENSG00000005194	CIAPIN1	cytokine induced apoptosis inhibitor 1	NM_001308347	209.448	0.0866602	0.119582	0.724691	0.468642	0.998968	193.683	185.737	208.38	228.63	200.519	207.213	209.055	208.391	225.508	199.619	237.187
ENSG00000005206	SPPL2B	signal peptide peptidase like 2B	NM_001077238	433.284	0.284411	0.234374	1.21349	0.224942	0.998968	416.419	551.526	426.391	379.58	352.293	339.161	345.121	401.129	437.158	361.31	756.032
ENSG00000005238	FAM214B	family with sequence similarity 214 member B	NM_001317991	449.372	0.378431	0.313359	1.20766	0.227178	0.998968	276.967	437.81	358.098	364.573	499.635	440.445	457.759	406.02	978.882	450.14	272.765
ENSG00000005243	COPZ2	COPI coat complex subunit zeta 2	NM_016429	14.5663	-0.245356	0.347815	-0.705419	0.480549	0.998968	10.6526	21.7957	14.0087	11.4757	17.7254	16.7258	15.3187	9.78362	18.8973	12.9752	10.8711
ENSG00000005249	PRKAR2B	protein kinase cAMP-dependent type II regulatory subunit beta	NM_002736	244.054	0.151138	0.560887	0.269462	0.787574	0.998968	617.85	188.58	168.105	48.5509	270.313	224.868	124.352	534.186	245.665	123.764	138.359
ENSG00000005302	MSL3	MSL complex subunit 3	NM_001193270	1024.81	0.0521617	0.193677	0.269323	0.787681	0.998968	1273.47	852.876	1142.59	959.542	938.34	982.173	930.836	957.817	768.491	1010.07	1456.72
ENSG00000005339	CREBBP	CREB binding protein	NM_001079846	2367.25	0.0148675	0.184639	0.0805221	0.935822	0.998968	1649.21	2867.56	2300.06	2253.64	2831.64	2480.99	2124.79	2017.38	2937.91	2094	2482.55
ENSG00000005379	TSPOAP1	TSPO associated protein 1	NM_001261835	706.914	-0.210845	0.290928	-0.724732	0.468616	0.998968	590.734	1094.52	1123.33	479.329	672.458	566.817	678.528	595.823	645.029	427.184	902.298
ENSG00000005381	MPO	myeloperoxidase	NM_000250	80.0527	-0.487716	0.536921	-0.908356	0.36369	0.998968	74.5681	255.863	37.6485	44.1372	85.3036	78.0535	49.5605	34.2427	129.762	52.8989	38.5428
ENSG00000005436	GCFC2	GC-rich sequence DNA-binding factor 2	NM_001201334	106.976	-0.387301	0.276805	-1.39918	0.161758	0.998968	162.694	62.5442	141.838	111.226	91.9506	99.4253	149.583	109.577	68.0304	100.807	79.0622
ENSG00000005448	WDR54	WD repeat domain 54	NM_001320823	81.0869	-0.0430677	0.274078	-0.157137	0.875137	0.998968	81.347	108.979	89.3057	79.4469	63.1468	56.6817	95.5166	96.8579	44.0938	67.8704	108.711
ENSG00000005469	CROT	carnitine O-octanoyltransferase	NM_001143935	81.3943	-0.137477	0.296542	-0.4636	0.642934	0.998968	91.9995	49.2773	106.817	69.7367	78.6566	80.8411	112.638	104.685	37.7947	82.8418	80.0505
ENSG00000005471	ABCB4	ATP binding cassette subfamily B member 4	NM_000443	13.84	-0.233145	0.472708	-0.493211	0.621863	0.998968	30.9893	10.424	21.0131	11.4757	5.53919	14.8673	8.1099	13.6971	11.3384	7.98475	16.8007
ENSG00000005483	KMT2E	lysine methyltransferase 2E (inactive)	NM_018682	1675.79	-0.18753	0.260673	-0.719409	0.471889	0.998968	2077.25	787.489	1882.42	1962.34	1930.96	1766.43	1867.08	1520.38	1980.44	1549.04	1109.84
ENSG00000005486	RHBDD2	rhomboid domain containing 2	NM_001040456	291.821	0.0317798	0.174725	0.181885	0.855673	0.998968	290.525	380.951	238.148	265.706	298.009	292.701	259.517	257.309	365.348	249.523	312.296
ENSG00000005513	SOX8	SRY-box transcription factor 8	NM_014587	12.1174	0.422101	0.639772	0.659767	0.509403	0.998968	18.3999	7.58112	20.1376	7.06194	3.32352	7.43367	11.7143	8.80526	1.25982	13.9733	33.6014
ENSG00000005700	IBTK	inhibitor of Bruton tyrosine kinase	NM_001300906	429.304	-0.17803	0.373656	-0.476453	0.633752	0.998968	479.366	140.251	458.786	539.356	536.194	485.047	498.308	532.229	511.488	375.283	166.031
ENSG00000005801	ZNF195	zinc finger protein 195	NM_001130519	205.419	-0.122771	0.228266	-0.53784	0.590687	0.998968	215.957	105.188	266.166	238.341	204.95	220.222	230.682	175.127	206.611	207.603	188.761
ENSG00000005810	MYCBP2	MYC binding protein 2	NM_015057	1718.78	-0.264311	0.352927	-0.748912	0.45391	0.998968	2163.44	517.411	2257.16	2009.12	1964.2	2011.74	1887.8	1563.42	2122.8	1518.1	891.426
ENSG00000005844	ITGAL	integrin subunit alpha L	NM_001114380	6982.79	-0.0791063	0.171712	-0.460691	0.64502	0.998968	5441.53	8126.96	7781.85	7388.56	7300.66	5606.84	8200.91	6069.76	5647.78	7204.24	8041.62
ENSG00000005882	PDK2	pyruvate dehydrogenase kinase 2	NM_001199898	96.1138	-0.045838	0.194096	-0.236162	0.813307	0.998968	90.0627	93.8164	112.945	85.6261	91.9506	115.222	91.9122	89.031	64.2509	107.794	114.64
ENSG00000005884	ITGA3	integrin subunit alpha 3	NM_002204	46.5234	-0.532333	0.281562	-1.89064	0.0586718	0.998968	56.1681	49.2773	52.5328	67.0885	34.343	58.5401	49.5605	45.0047	18.8973	29.9428	50.4022
ENSG00000005889	ZFX	zinc finger protein X-linked	NM_001178084	394.066	0.0379827	0.306625	0.123874	0.901415	0.998968	415.451	165.837	363.352	451.964	504.067	409.781	420.814	379.605	623.612	338.354	261.894
ENSG00000005893	LAMP2	lysosomal associated membrane protein 2	NM_001122606	1070.84	0.176278	0.307558	0.573154	0.56654	0.998968	774.733	795.07	842.275	1152.86	1252.97	1263.72	1075.01	900.093	2019.49	1127.85	575.178
ENSG00000005961	ITGA2B	integrin subunit alpha 2b	NM_000419	258.987	0.461195	0.86291	0.534464	0.593021	0.998968	837.68	204.69	133.959	17.6549	197.195	113.363	90.11	759.209	205.351	108.792	180.855
ENSG00000006007	GDE1	glycerophosphodiester phosphodiesterase 1	NM_001324066	422.9	0.0771637	0.176716	0.436653	0.662363	0.998968	415.451	480.453	346.716	399	418.763	470.179	370.352	396.237	594.636	415.207	344.909
ENSG00000006016	CRLF1	cytokine receptor like factor 1	NM_004750	3.93188	0.684426	0.628341	1.08926	0.27604	0.998968	0.968416	6.63348	3.50218	1.76549	3.32352	4.64604	1.8022	2.93509	3.77947	5.98856	7.90622
ENSG00000006025	OSBPL7	oxysterol binding protein like 7	NM_017731	324.436	-0.208474	0.272078	-0.766231	0.443539	0.998968	313.767	433.071	392.245	290.422	340.107	275.046	344.22	288.617	147.399	273.478	470.42
ENSG00000006042	TMEM98	transmembrane protein 98	NM_001033504	0.799873	0.586877	1.32515	0.442876	0.657855	0.998968	0.968416	0	0	0	1.10784	1.85842	0.9011	0.978362	0	1.99619	0.988278
ENSG00000006047	YBX2	Y-box binding protein 2	NM_015982	0.607547	1.29457	1.84101	0.703186	0.48194	0.998968	0	0.94764	0	0	0	0	1.8022	2.93509	0	0.998093	0
ENSG00000006062	MAP3K14	mitogen-activated protein kinase kinase kinase 14	NM_003954	411.96	0.219211	0.16877	1.29888	0.193986	0.998968	307.956	397.061	409.755	345.153	448.675	441.374	370.352	362.972	574.479	416.205	457.573
ENSG00000006071	ABCC8	ATP binding cassette subfamily C member 8	NM_000352	0.200678	0.465894	3.26031	0.142899	0.88637	0.998968	0	0.94764	0	0	0	0	0	0	1.25982	0	0
ENSG00000006118	TMEM132A	transmembrane protein 132A	NM_017870	8.85014	0.767599	0.681851	1.12576	0.260268	0.998968	4.84208	16.1099	2.62664	3.53097	11.0784	2.78763	8.1099	7.8269	31.4956	4.99047	3.95311
ENSG00000006125	AP2B1	adaptor related protein complex 2 subunit beta 1	NM_001030006	1498.35	-0.12088	0.1233	-0.98037	0.326903	0.998968	1738.31	1388.29	1624.14	1538.62	1307.25	1538.77	1669.74	1486.13	1205.65	1442.24	1542.7
ENSG00000006194	ZNF263	zinc finger protein 263	NM_005741	262.298	0.17214	0.175259	0.982204	0.325999	0.998968	252.757	264.392	301.188	195.969	252.587	215.576	273.033	245.569	262.043	255.512	366.651
ENSG00000006210	CX3CL1	C-X3-C motif chemokine ligand 1	NM_001304392	0.0907358	0.878086	3.26031	0.269326	0.787679	0.998968	0	0	0	0	0	0	0	0	0	0.998093	0
ENSG00000006282	SPATA20	spermatogenesis associated 20	NM_001258372	227.368	-0.266493	0.442969	-0.601606	0.547437	0.998968	199.494	237.858	182.989	301.898	381.097	195.134	196.44	79.2473	411.962	66.8723	248.058
ENSG00000006283	CACNA1G	calcium voltage-gated channel subunit alpha1 G	NM_001256324	0.0819182	-0.255446	3.26031	-0.0783503	0.937549	0.998968	0	0	0	0	0	0	0.9011	0	0	0	0
ENSG00000006432	MAP3K9	mitogen-activated protein kinase kinase kinase 9	NM_001284230	71.0488	0.0544866	0.310896	0.175257	0.860878	0.998968	108.463	76.7588	94.559	46.7854	47.6371	71.549	45.055	71.4204	51.6527	64.8761	102.781
ENSG00000006451	RALA	RAS like proto-oncogene A	NM_005402	203.205	-0.0462321	0.230704	-0.200395	0.841171	0.998968	254.693	128.879	196.122	193.321	188.333	257.391	220.77	226.98	151.179	255.512	162.078
ENSG00000006453	BAIAP2L1	BAR/IMD domain containing adaptor protein 2 like 1	NM_018842	17.7734	0.20302	0.452301	0.448861	0.653532	0.998968	5.8105	19.9004	8.75546	21.1858	23.2646	23.2302	15.3187	11.7403	36.5348	11.9771	17.789
ENSG00000006459	KDM7A	lysine demethylase 7A	NM_030647	972.517	0.126634	0.357063	0.354655	0.722848	0.998968	871.575	398.009	878.173	1174.05	1318.33	911.553	1035.36	821.824	1897.29	806.459	585.06
ENSG00000006468	ETV1	ETS variant transcription factor 1	NM_001163147	1.61236	-1.36926	1.23445	-1.1092	0.267343	0.998968	0.968416	0.94764	4.37773	1.76549	5.53919	0	0.9011	0	1.25982	0	1.97656
ENSG00000006530	AGK	acylglycerol kinase	NM_001364948	295.918	-0.105597	0.204888	-0.515391	0.60628	0.998968	364.125	255.863	342.338	296.602	289.146	258.32	320.792	325.795	178.895	262.499	360.721
ENSG00000006534	ALDH3B1	aldehyde dehydrogenase 3 family member B1	NM_000694	597.753	0.342745	0.317697	1.07884	0.280659	0.998968	370.903	641.552	376.485	577.314	757.762	570.534	517.231	522.445	1210.69	661.736	368.628
ENSG00000006555	TTC22	tetratricopeptide repeat domain 22	NM_001114108	105.251	-0.636612	0.463018	-1.37492	0.169157	0.998968	119.115	126.036	171.607	112.108	60.9311	105.93	151.385	77.2906	10.0786	92.8227	130.453
ENSG00000006576	PHTF2	putative homeodomain transcription factor 2	NM_001127357	277.602	0.0893845	0.353948	0.252536	0.800627	0.998968	263.409	115.612	273.17	349.566	363.371	240.665	292.858	297.422	419.521	323.382	114.64
ENSG00000006607	FARP2	FERM, ARH/RhoGEF and pleckstrin domain protein 2	NM_001282983	235.37	0.366994	0.314147	1.16822	0.242718	0.998968	181.094	239.753	203.127	160.659	275.852	215.576	213.561	226.98	527.865	169.676	174.925
ENSG00000006625	GGCT	gamma-glutamylcyclotransferase	NM_001199815	48.6732	0.169321	0.202174	0.8375	0.402312	0.998968	52.2945	50.2249	43.7773	35.3097	45.4214	45.5312	54.066	57.7234	42.834	50.9028	57.3201
ENSG00000006634	DBF4	DBF4 zinc finger	NM_001318060	86.7418	0.103127	0.307329	0.335557	0.737205	0.998968	86.189	49.2773	91.0568	96.219	93.0585	78.0535	96.4177	94.9011	153.698	65.8742	49.4139
ENSG00000006638	TBXA2R	thromboxane A2 receptor	NM_001060	20.8842	0.754381	0.482175	1.56454	0.117691	0.998968	19.3683	30.3245	21.0131	4.41372	9.97055	18.5842	13.5165	31.3076	13.858	16.9676	50.4022
ENSG00000006652	IFRD1	interferon related developmental regulator 1	NM_001007245	301.946	-0.112836	0.254361	-0.443606	0.657328	0.998968	268.251	512.673	352.845	221.568	294.685	288.055	234.286	264.158	384.246	258.506	242.128
ENSG00000006659	LGALS14	galectin 14	NM_020129	0.0819182	-0.255446	3.26031	-0.0783503	0.937549	0.998968	0	0	0	0	0	0	0.9011	0	0	0	0
ENSG00000006695	COX10	cytochrome c oxidase assembly factor heme A:farnesyltransferase COX10	NM_001303	137.59	-0.104993	0.188743	-0.556275	0.578023	0.998968	147.199	146.884	131.332	132.411	152.882	148.673	130.66	168.278	83.1483	125.76	146.265
ENSG00000006704	GTF2IRD1	GTF2I repeat domain containing 1	NM_001199207	2.06234	-0.948935	0.943582	-1.00567	0.314573	0.998968	3.87367	0	5.25328	1.76549	1.10784	1.85842	3.6044	0.978362	1.25982	1.99619	0.988278
ENSG00000006712	PAF1	PAF1 homolog, Paf1/RNA polymerase II complex component	NM_001256826	360.688	0.0168952	0.121344	0.139234	0.889265	0.998968	373.809	392.323	376.485	339.856	304.656	344.736	382.968	387.431	312.436	381.272	371.592
ENSG00000006715	VPS41	VPS41 subunit of HOPS complex	NM_014396	405.55	-0.0990332	0.296996	-0.33345	0.738795	0.998968	392.209	174.366	422.013	447.551	539.518	475.755	457.759	521.467	382.986	412.213	235.21
ENSG00000006740	ARHGAP44	Rho GTPase activating protein 44	NM_001321164	5.63366	0.294427	0.590699	0.498439	0.618175	0.998968	4.84208	5.68584	1.75109	7.94469	4.43136	8.36288	3.6044	2.93509	2.51964	12.9752	6.91794
ENSG00000006744	ELAC2	elaC ribonuclease Z 2	NM_001165962	483.471	-0.0220467	0.130596	-0.168816	0.865941	0.998968	500.671	436.862	550.718	428.13	488.557	433.011	565.891	474.506	425.82	507.031	506.986
ENSG00000006747	SCIN	scinderin	NM_001112706	4.77621	-1.23833	0.659401	-1.87796	0.0603865	0.998968	4.84208	6.63348	7.00437	12.3584	3.32352	3.71683	4.5055	1.95672	1.25982	1.99619	4.94139
ENSG00000006756	ARSD	arylsulfatase D	NM_001669	155.236	0.143187	0.196588	0.728359	0.466394	0.998968	135.578	180.999	129.581	150.949	147.343	160.753	140.572	124.252	220.469	186.643	130.453
ENSG00000006757	PNPLA4	patatin like phospholipase domain containing 4	NM_001142389	30.2932	0.360723	0.305502	1.18075	0.2377	0.998968	26.1472	27.4816	37.6485	27.365	19.9411	25.0886	28.8352	58.7017	21.417	31.939	28.6601
ENSG00000006831	ADIPOR2	adiponectin receptor 2	NM_001375363	629.08	0.107665	0.124853	0.862331	0.388505	0.998968	570.397	578.06	594.496	540.239	629.252	722.924	646.99	617.347	705.5	730.604	584.072
ENSG00000006837	CDKL3	cyclin dependent kinase like 3	NM_001113575	2.95033	-0.332656	0.724643	-0.459062	0.64619	0.998968	3.87367	0.94764	2.62664	2.64823	3.32352	4.64604	4.5055	3.91345	0	3.99237	1.97656
ENSG00000007001	UPP2	uridine phosphorylase 2	NM_001135098	0.505597	-1.04421	2.28506	-0.456972	0.647691	0.998968	1.93683	0	2.62664	0	0	0	0	0	0	0.998093	0
ENSG00000007038	PRSS21	serine protease 21	NM_001270452	14.5065	0.947382	0.685745	1.38154	0.167114	0.998968	6.77891	18.9528	7.87991	11.4757	12.1862	7.43367	10.8132	14.6754	60.4715	0.998093	7.90622
ENSG00000007047	MARK4	microtubule affinity regulating kinase 4	NM_001199867	388.841	-0.019532	0.166543	-0.117279	0.906639	0.998968	274.062	438.757	367.729	353.097	430.949	421.861	448.748	325.795	396.844	415.207	404.206
ENSG00000007062	PROM1	prominin 1	NM_001145847	1.57181	-0.266767	0.981746	-0.271727	0.785832	0.998968	2.90525	1.89528	0.875546	0.882743	2.21568	1.85842	0.9011	0.978362	3.77947	0.998093	0
ENSG00000007080	CCDC124	coiled-coil domain containing 124	NM_001136203	298.975	0.281753	0.172662	1.63182	0.102718	0.998968	247.915	369.58	246.904	246.285	288.038	276.904	264.022	294.487	430.859	314.399	309.331
ENSG00000007129	CEACAM21	CEA cell adhesion molecule 21	NM_001098506	106.398	0.0287007	0.40458	0.0709395	0.943446	0.998968	107.494	61.5966	145.341	104.164	86.4114	109.647	125.253	125.23	27.7161	81.8437	195.679
ENSG00000007168	PAFAH1B1	platelet activating factor acetylhydrolase 1b regulatory subunit 1	NM_000430	1082.65	0.0649213	0.159233	0.407712	0.683485	0.998968	1134.98	735.369	985.865	1170.52	1064.63	1097.4	1264.24	1112.4	1256.04	1052.99	1034.73
ENSG00000007171	NOS2	nitric oxide synthase 2	NM_000625	0.617129	0.505558	1.52564	0.331374	0.740362	0.998968	0	0.94764	0.875546	0.882743	1.10784	0	0	0	0	0.998093	1.97656
ENSG00000007174	DNAH9	dynein axonemal heavy chain 9	NM_001372	0.867033	-0.202556	1.49479	-0.135508	0.89221	0.998968	0.968416	0.94764	3.50218	0.882743	0	0	0	0	1.25982	0	1.97656
ENSG00000007202	KIAA0100	KIAA0100	NM_001321560	1343.25	0.118807	0.112953	1.05183	0.292876	0.998968	1230.86	1468.84	1287.05	1188.17	1344.92	1307.4	1289.47	1213.17	1635.25	1405.32	1405.33
ENSG00000007237	GAS7	growth arrest specific 7	NM_001130831	1482.83	0.435476	0.404639	1.07621	0.281834	0.998968	893.848	1610.99	867.666	1238.49	1690.56	2020.1	878.573	900.093	3724.03	1537.06	949.735
ENSG00000007255	TRAPPC6A	trafficking protein particle complex 6A	NM_001270891	147.716	0.128937	0.211767	0.608863	0.542615	0.998968	154.947	180.999	128.705	109.46	130.725	150.532	145.077	135.014	137.321	127.756	224.339
ENSG00000007264	MATK	megakaryocyte-associated tyrosine kinase	NM_002378	529.152	-0.39392	0.348819	-1.1293	0.258773	0.998968	643.997	660.505	707.441	440.489	512.929	472.967	619.056	526.359	137.321	367.298	732.314
ENSG00000007312	CD79B	CD79b molecule	NM_000626	262.33	0.151374	0.319707	0.473479	0.635872	0.998968	524.882	270.077	173.358	207.445	171.715	212.789	205.451	288.617	201.572	321.386	308.343
ENSG00000007314	SCN4A	sodium voltage-gated channel alpha subunit 4	NM_000334	2.72001	-0.575254	0.738279	-0.779183	0.435872	0.998968	3.87367	3.79056	1.75109	3.53097	3.32352	1.85842	3.6044	0.978362	1.25982	1.99619	3.95311
ENSG00000007341	ST7L	suppression of tumorigenicity 7 like	NM_001308264	62.1751	0.0793337	0.1785	0.444447	0.656719	0.998968	66.8207	55.9108	71.7948	60.9093	57.6076	54.8233	58.5715	73.3772	62.9911	55.8932	65.2263
ENSG00000007350	TKTL1	transketolase like 1	NM_001145933	39.3902	0.358726	0.527596	0.679927	0.496551	0.998968	40.6735	27.4816	45.5284	20.3031	45.4214	26.0178	45.055	59.6801	11.3384	11.9771	99.816
ENSG00000007372	PAX6	paired box 6	NM_000280	0.452255	0.375113	1.77728	0.21106	0.83284	0.998968	0.968416	0	0.875546	0.882743	0	0	0	0	1.25982	0	0.988278
ENSG00000007376	RPUSD1	RNA pseudouridine synthase domain containing 1	NM_001324086	204.302	0.0683059	0.223566	0.305529	0.759963	0.998968	214.02	261.549	189.118	197.734	200.519	219.293	122.55	206.434	263.303	223.573	149.23
ENSG00000007384	RHBDF1	rhomboid 5 homolog 1	NM_022450	1.19953	0.296178	1.12032	0.26437	0.791495	0.998968	0.968416	0	0.875546	0	2.21568	1.85842	1.8022	0.978362	2.51964	0	1.97656
ENSG00000007392	LUC7L	LUC7 like	NM_001320226	668.112	-0.0344844	0.175448	-0.196551	0.844179	0.998968	684.67	804.546	679.424	627.63	722.311	550.091	649.693	610.498	534.165	585.881	900.321
ENSG00000007402	CACNA2D2	calcium voltage-gated channel auxiliary subunit alpha2delta 2	NM_001005505	137.24	-0.797173	0.374305	-2.12974	0.0331928	0.998968	162.694	179.104	228.517	164.19	100.813	130.089	171.209	51.8532	35.275	129.752	156.148
ENSG00000007516	BAIAP3	BAI1 associated protein 3	NM_001199096	69.2097	-0.950491	0.375974	-2.52807	0.011469	0.998968	154.947	78.6541	42.9017	60.9093	62.039	105.001	83.8023	53.8099	18.8973	53.897	46.4491
ENSG00000007520	TSR3	TSR3 ribosome maturation factor	NM_001001410	246.88	0.0795003	0.130105	0.611049	0.541167	0.998968	257.599	279.554	228.517	200.383	229.323	249.028	248.704	252.417	265.822	232.556	271.776
ENSG00000007541	PIGQ	phosphatidylinositol glycan anchor biosynthesis class Q	NM_004204	147.738	-0.0161311	0.142717	-0.113029	0.910008	0.998968	140.42	169.628	135.71	144.77	152.882	156.107	139.671	135.992	132.281	142.727	174.925
ENSG00000007545	CRAMP1	cramped chromatin regulator homolog 1	NM_020825	207.081	0.0939403	0.155031	0.605945	0.544551	0.998968	181.094	242.596	196.122	171.252	242.617	181.196	200.945	213.283	204.091	197.622	247.069
ENSG00000007866	TEAD3	TEA domain transcription factor 3	NM_003214	0.429307	-0.755118	2.35745	-0.320311	0.748733	0.998968	0	2.84292	0	0	0	0	0.9011	0.978362	0	0	0
ENSG00000007908	SELE	selectin E	NM_000450	0.499989	-2.0361	1.89183	-1.07626	0.281811	0.998968	1.93683	0	1.75109	0.882743	0	0.929208	0	0	0	0	0
ENSG00000007923	DNAJC11	DnaJ heat shock protein family (Hsp40) member C11	NM_018198	243.457	0.130027	0.129293	1.00567	0.314573	0.998968	214.02	253.02	251.282	233.044	210.489	238.807	246.901	230.894	245.665	248.525	305.378
ENSG00000007944	MYLIP	myosin regulatory light chain interacting protein	NM_013262	536.758	-0.14805	0.306516	-0.48301	0.629089	0.998968	630.439	888.886	716.197	380.462	552.812	391.197	335.209	355.146	608.494	391.253	654.24
ENSG00000007952	NOX1	NADPH oxidase 1	NM_001271815	0.521507	-0.0478998	1.96234	-0.0244095	0.980526	0.998968	1.93683	0.94764	0.875546	0	0	0	0	0	0	0	1.97656
ENSG00000007968	E2F2	E2F transcription factor 2	NM_004091	233.106	0.410663	0.386006	1.06388	0.287384	0.998968	125.894	153.518	115.572	370.752	196.087	187.7	307.275	360.037	384.246	240.541	122.546
ENSG00000008018	PSMB1	proteasome 20S subunit beta 1	NM_002793	686.857	0.241986	0.171228	1.41324	0.157585	0.998968	672.081	723.049	611.131	657.644	685.752	607.702	549.671	653.546	1067.07	655.747	672.029
ENSG00000008056	SYN1	synapsin I	NM_006950	7.55707	1.25654	0.835282	1.50432	0.132498	0.998968	0	8.52876	2.62664	2.64823	12.1862	7.43367	1.8022	20.5456	21.417	0.998093	4.94139
ENSG00000008083	JARID2	jumonji and AT-rich interaction domain containing 2	NM_001267040	913.716	0.211409	0.331383	0.63796	0.5235	0.998968	747.617	946.692	555.096	760.924	1230.81	988.678	818.199	718.118	1947.68	694.673	642.381
ENSG00000008086	CDKL5	cyclin dependent kinase like 5	NM_001037343	58.2867	-0.264553	0.325533	-0.812676	0.416404	0.998968	49.3892	28.4292	65.6659	67.9712	94.1663	65.9738	63.077	77.2906	51.6527	45.9123	31.6249
ENSG00000008118	CAMK1G	calcium/calmodulin dependent protein kinase IG	NM_020439	0.35326	-1.50904	2.3764	-0.635011	0.525421	0.998968	0	1.89528	0	0.882743	1.10784	0	0	0	0	0	0
ENSG00000008128	CDK11A	cyclin dependent kinase 11A	NM_001313896	70.9219	0.401251	0.407409	0.984883	0.324682	0.998968	38.7367	100.45	114.697	26.4823	74.2252	59.4693	30.6374	63.5935	79.3688	76.8532	115.628
ENSG00000008130	NADK	NAD kinase	NM_001198993	1563.09	-0.0157455	0.173817	-0.0905867	0.927821	0.998968	1250.23	1765.45	1356.22	1735.47	1669.51	1605.67	1602.16	1432.32	1655.41	1970.24	1151.34
ENSG00000008197	TFAP2D	transcription factor AP-2 delta	NM_172238	0.0819182	-0.255446	3.26031	-0.0783503	0.937549	0.998968	0	0	0	0	0	0	0.9011	0	0	0	0
ENSG00000008226	DLEC1	DLEC1 cilia and flagella associated protein	NM_001321153	39.5974	-0.566967	0.3301	-1.71756	0.085877	0.998968	55.1997	60.649	52.5328	36.1925	39.8822	32.5223	37.8462	20.5456	18.8973	26.9485	54.3553
ENSG00000008256	CYTH3	cytohesin 3	NM_001367580	112.158	-0.136512	0.195894	-0.696864	0.485888	0.998968	120.084	138.355	101.563	91.8053	115.215	135.664	108.132	107.62	138.58	81.8437	94.8747
ENSG00000008277	ADAM22	ADAM metallopeptidase domain 22	NM_001324417	34.9817	-0.446812	0.465435	-0.959987	0.337062	0.998968	48.4208	11.3717	56.9105	34.427	35.4508	39.956	45.055	55.7667	8.81875	19.9619	28.6601
ENSG00000008282	SYPL1	synaptophysin like 1	NM_001381910	263.575	0.12185	0.248324	0.490687	0.623648	0.998968	382.524	164.889	230.269	238.341	288.038	270.4	212.66	234.807	385.506	274.476	217.421
ENSG00000008283	CYB561	cytochrome b561	NM_001017916	203.566	-0.441112	0.182312	-2.41955	0.0155399	0.998968	247.915	216.062	239.024	160.659	193.872	246.24	272.132	200.564	163.777	153.706	145.277
ENSG00000008294	SPAG9	sperm associated antigen 9	NM_001130527	588.566	0.177785	0.286754	0.619991	0.535264	0.998968	485.177	351.574	531.456	526.115	809.83	659.738	567.693	512.662	1074.63	471.1	484.256
ENSG00000008300	CELSR3	cadherin EGF LAG seven-pass G-type receptor 3	NM_001407	80.2807	-0.0283733	0.376074	-0.0754461	0.93986	0.998968	92.968	94.764	25.3908	87.3916	89.7349	70.6198	105.429	52.8316	61.7313	62.8799	139.347
ENSG00000008311	AASS	aminoadipate-semialdehyde synthase	NM_005763	33.1547	-1.04536	0.551976	-1.89385	0.0582455	0.998968	68.7576	7.58112	44.6528	13.2411	50.9606	51.1065	49.5605	11.7403	12.5982	14.9714	39.5311
ENSG00000008323	PLEKHG6	pleckstrin homology and RhoGEF domain containing G6	NM_001144856	5.13327	0.74243	0.590556	1.25717	0.208692	0.998968	2.90525	8.52876	7.87991	1.76549	1.10784	2.78763	3.6044	4.89181	10.0786	6.98665	5.92967
ENSG00000008324	SS18L2	SS18 like 2	NM_001370300	125.707	0.019987	0.165186	0.120997	0.903694	0.998968	141.389	150.675	126.954	98.8672	110.784	118.009	128.857	143.819	125.982	125.76	111.675
ENSG00000008382	MPND	MPN domain containing	NM_001159846	109.823	0.153856	0.19589	0.785422	0.432206	0.998968	112.336	126.984	85.8035	75.9159	110.784	115.222	110.835	102.728	149.919	110.788	106.734
ENSG00000008394	MGST1	microsomal glutathione S-transferase 1	NM_001260511	73.9696	0.219977	0.376338	0.584519	0.558871	0.998968	71.6628	90.9734	41.1507	71.5022	76.4409	95.7085	40.5495	41.0912	137.321	101.806	45.4608
ENSG00000008405	CRY1	cryptochrome circadian regulator 1	NM_004075	132.647	-0.210319	0.144081	-1.45973	0.144365	0.998968	150.105	130.774	133.083	134.177	146.235	125.443	156.791	122.295	125.982	101.806	132.429
ENSG00000008438	PGLYRP1	peptidoglycan recognition protein 1	NM_005091	7.15639	-1.93404	0.926982	-2.08639	0.0369434	0.998968	14.5262	33.1674	11.3821	1.76549	2.21568	3.71683	1.8022	1.95672	1.25982	0.998093	5.92967
ENSG00000008441	NFIX	nuclear factor I X	NM_001271043	162.697	0.265853	0.322335	0.824773	0.4095	0.998968	101.684	200.9	148.843	124.467	239.293	151.461	93.7144	123.274	301.097	155.703	149.23
ENSG00000008513	ST3GAL1	ST3 beta-galactoside alpha-2,3-sialyltransferase 1	NM_003033	1433.32	0.0423206	0.121098	0.349474	0.726733	0.998968	1474.9	1332.38	1416.63	1138.74	1473.43	1602.88	1486.82	1404.93	1509.27	1327.46	1599.03
ENSG00000008516	MMP25	matrix metallopeptidase 25	NM_004142	170.642	-0.581622	0.549966	-1.05756	0.290256	0.998968	114.273	447.286	258.286	105.929	73.1174	240.665	118.044	50.8748	303.617	92.8227	72.1443
ENSG00000008517	IL32	interleukin 32	NM_001012631	1708.58	-0.427359	0.411695	-1.03805	0.299248	0.998968	2578.89	1984.36	2191.49	1217.3	1287.31	1562.93	2368.09	1487.11	335.113	1271.57	2510.23
ENSG00000008710	PKD1	polycystin 1, transient receptor potential channel interacting	NM_000296	451.866	0.126348	0.243395	0.519108	0.603686	0.998968	399.956	543.945	529.705	294.836	455.322	424.648	413.605	421.674	316.215	452.136	718.478
ENSG00000008735	MAPK8IP2	mitogen-activated protein kinase 8 interacting protein 2	NM_012324	5.0378	-0.418038	0.604617	-0.691409	0.489308	0.998968	3.87367	9.4764	7.87991	7.06194	2.21568	3.71683	4.5055	0.978362	3.77947	6.98665	4.94139
ENSG00000008838	MED24	mediator complex subunit 24	NM_001079518	512.382	0.107753	0.119682	0.900332	0.367943	0.998968	484.208	540.155	487.679	524.349	465.292	478.542	509.122	539.078	462.355	503.039	642.381
ENSG00000008853	RHOBTB2	Rho related BTB domain containing 2	NM_001160036	139.893	0.235879	0.221521	1.06482	0.286959	0.998968	186.904	148.779	105.066	115.639	104.137	136.594	123.451	150.668	110.864	196.624	160.101
ENSG00000008869	HEATR5B	HEAT repeat containing 5B	NM_019024	584.876	-0.19432	0.241609	-0.804273	0.421239	0.998968	712.754	295.664	584.865	611.741	675.782	698.765	711.869	602.671	404.403	561.927	573.201
ENSG00000008952	SEC62	SEC62 homolog, preprotein translocation factor	NM_003262	848.732	-0.0574155	0.279142	-0.205686	0.837036	0.998968	1236.67	489.93	905.314	921.584	886.271	834.429	751.518	814.976	1264.86	713.637	516.869
ENSG00000008988	RPS20	ribosomal protein S20	NM_001023	3908.81	0.0887913	0.239197	0.371206	0.710484	0.998968	5706.88	4343.98	3700.06	2804.47	3738.96	3353.51	3097.08	3918.34	3367.5	3159.96	5806.13
ENSG00000009307	CSDE1	cold shock domain containing E1	NM_001007553	4142.95	0.0399627	0.214971	0.185898	0.852524	0.998968	4744.27	2777.53	4175.48	3765.78	4993.03	4525.24	3725.15	3979	5994.23	3366.57	3526.17
ENSG00000009335	UBE3C	ubiquitin protein ligase E3C	NM_014671	769.284	0.00495539	0.100618	0.0492494	0.960721	0.998968	693.386	784.646	794.12	697.367	833.095	786.11	790.265	730.837	750.854	747.572	853.872
ENSG00000009413	REV3L	REV3 like, DNA directed polymerase zeta catalytic subunit	NM_001286431	260.888	-0.525727	0.448054	-1.17336	0.240653	0.998968	296.335	96.6593	365.978	316.905	375.557	324.294	278.44	257.309	258.264	259.504	40.5194
ENSG00000009694	TENM1	teneurin transmembrane protein 1	NM_001163278	189.906	-0.663867	0.399701	-1.66091	0.0967315	0.998968	217.894	58.7537	272.295	303.664	321.273	152.39	209.055	203.499	137.321	135.741	77.0857
ENSG00000009724	MASP2	mannan binding lectin serine peptidase 2	NM_006610	58.1618	-0.0475616	0.446523	-0.106516	0.915173	0.998968	90.0627	63.4919	94.559	58.261	33.2352	45.5312	27.033	42.0696	34.0152	31.939	119.582
ENSG00000009765	IYD	iodotyrosine deiodinase	NM_001164694	0.0844735	-0.255446	3.26031	-0.0783503	0.937549	0.998968	0	0	0	0	0	0.929208	0	0	0	0	0
ENSG00000009780	FAM76A	family with sequence similarity 76 member A	NM_001143912	131.152	-0.100587	0.173188	-0.5808	0.561375	0.998968	135.578	144.989	145.341	137.708	137.372	113.363	127.956	112.512	91.967	140.731	155.16
ENSG00000009790	TRAF3IP3	TRAF3 interacting protein 3	NM_001287754	1823.95	-0.197575	0.321785	-0.613996	0.539218	0.998968	2498.51	1506.75	2600.37	1793.73	1341.59	1647.49	2003.15	1770.84	637.47	1823.52	2440.06
ENSG00000009830	POMT2	protein O-mannosyltransferase 2	NM_013382	61.8909	0.0205048	0.194577	0.105382	0.916073	0.998968	65.8523	75.8112	53.4083	55.6128	74.2252	51.1065	55.8682	61.6368	54.1724	68.8684	64.2381
ENSG00000009844	VTA1	vesicle trafficking 1	NM_001286371	234.499	-0.228981	0.272854	-0.839206	0.401354	0.998968	293.43	123.193	239.9	281.595	209.382	271.329	315.385	266.115	176.375	257.508	145.277
ENSG00000009950	MLXIPL	MLX interacting protein like	NM_032951	2.60792	2.52696	1.22786	2.05801	0.0395891	0.998968	0	0.94764	0.875546	0.882743	1.10784	1.85842	0.9011	1.95672	20.1572	0	0
ENSG00000009954	BAZ1B	bromodomain adjacent to zinc finger domain 1B	NM_001370402	1137.21	-0.0517343	0.186534	-0.277344	0.781516	0.998968	1287.99	821.604	1231.02	1181.11	979.33	1059.3	1503.94	1240.56	883.135	1092.91	1228.43
ENSG00000010017	RANBP9	RAN binding protein 9	NM_005493	432.568	0.0263637	0.155958	0.169044	0.865762	0.998968	402.861	375.265	397.498	480.212	435.381	402.347	512.726	449.068	548.023	384.266	370.604
ENSG00000010030	ETV7	ETS variant transcription factor 7	NM_001207035	81.3612	0.307049	0.555613	0.552631	0.580516	0.998968	22.2736	93.8164	129.581	143.887	25.4803	26.0178	82.9012	75.3339	113.384	146.72	35.578
ENSG00000010072	SPRTN	SprT-like N-terminal domain	NM_001010984	94.6724	0.294936	0.296662	0.99418	0.320135	0.998968	80.3786	80.5494	75.2969	102.398	105.245	78.0535	89.2089	96.8579	195.272	77.8513	60.2849
ENSG00000010165	EEF1AKNMT	eEF1A lysine and N-terminal methyltransferase	NM_001007239	241.267	-0.251536	0.325098	-0.773723	0.439094	0.998968	333.135	165.837	273.17	225.099	170.607	288.055	337.913	225.023	93.2268	331.367	210.503
ENSG00000010219	DYRK4	dual specificity tyrosine phosphorylation regulated kinase 4	NM_001282285	55.0574	0.0908601	0.220965	0.411196	0.680929	0.998968	70.6944	55.9108	51.6572	52.9646	46.5292	62.257	36.9451	57.7234	47.8732	53.897	69.1794
ENSG00000010244	ZNF207	zinc finger protein 207	NM_001032293	1560.16	-0.0146614	0.155516	-0.094276	0.92489	0.998968	1679.23	1141.91	1904.31	1728.41	1411.39	1482.09	1612.97	1458.74	1723.44	1413.3	1605.95
ENSG00000010256	UQCRC1	ubiquinol-cytochrome c reductase core protein 1	NM_003365	794.922	0.194014	0.185241	1.04736	0.294935	0.998968	726.312	892.677	594.496	737.09	834.203	758.234	743.408	759.209	1213.21	796.479	688.83
ENSG00000010270	STARD3NL	STARD3 N-terminal like	NM_001363339	272.736	0.0948492	0.199394	0.475687	0.634298	0.998968	215.957	320.302	225.891	278.947	262.558	249.028	309.077	258.288	393.064	277.47	209.515
ENSG00000010278	CD9	CD9 molecule	NM_001330312	95.7497	0.716144	0.479694	1.49292	0.135458	0.998968	158.82	119.403	29.7686	77.6814	34.343	46.4604	76.5935	164.365	172.596	127.756	45.4608
ENSG00000010282	HHATL	hedgehog acyltransferase like	NM_020707	0.365494	-1.5456	2.36987	-0.652185	0.514282	0.998968	0	0	0.875546	0	2.21568	0.929208	0	0	0	0	0
ENSG00000010292	NCAPD2	non-SMC condensin I complex subunit D2	NM_014865	749.813	0.0260001	0.22611	0.114989	0.908454	0.998968	785.386	745.793	686.428	801.531	653.625	652.304	890.287	1030.22	410.702	758.551	833.118
ENSG00000010295	IFFO1	intermediate filament family orphan 1	NM_001039670	696.527	-0.112403	0.15896	-0.707112	0.479497	0.998968	622.692	824.447	634.771	686.774	805.399	698.765	740.704	551.796	544.243	765.538	786.669
ENSG00000010318	PHF7	PHD finger protein 7	NM_001278221	52.1223	0.364639	0.232359	1.56929	0.116579	0.998968	35.8314	52.1202	44.6528	50.3164	57.6076	52.9649	36.9451	61.6368	64.2509	40.9218	76.0974
ENSG00000010319	SEMA3G	semaphorin 3G	NM_020163	13.0495	-0.443379	0.694575	-0.638346	0.523249	0.998968	10.6526	18.0052	0.875546	31.7787	7.75487	20.4426	11.7143	17.6105	3.77947	17.9657	2.96483
ENSG00000010322	NISCH	nischarin	NM_001276293	1193.67	-0.0173753	0.158717	-0.109474	0.912827	0.998968	1071.07	1520.96	1289.68	1110.49	1048.02	1155.01	1196.66	974.449	1190.53	1103.89	1469.57
ENSG00000010327	STAB1	stabilin 1	NM_015136	2031.74	0.550063	0.488723	1.12551	0.260373	0.998968	876.417	2240.22	678.548	2033.84	2155.85	2263.55	1919.34	1091.85	5976.6	2095	1017.93
ENSG00000010361	FUZ	fuzzy planar cell polarity protein	NM_001171937	57.9363	-0.147381	0.226238	-0.651442	0.514761	0.998968	48.4208	68.2301	63.0393	60.9093	55.3919	57.6109	67.5825	51.8532	35.275	51.9009	77.0857
ENSG00000010379	SLC6A13	solute carrier family 6 member 13	NM_001190997	1.01639	1.24607	1.21354	1.02681	0.30451	0.998968	1.93683	1.89528	0.875546	0	0	0	0	0.978362	2.51964	0.998093	1.97656
ENSG00000010404	IDS	iduronate 2-sulfatase	NM_000202	177.589	-0.0132171	0.146133	-0.0904456	0.927933	0.998968	146.231	210.376	187.367	183.611	168.392	166.328	183.824	172.192	201.572	154.704	178.878
ENSG00000010438	PRSS3	serine protease 3	NM_001197097	0.519602	0.883416	1.89038	0.467321	0.64027	0.998968	0.968416	0	0	0	0	0	1.8022	1.95672	0	0	0.988278
ENSG00000010539	ZNF200	zinc finger protein 200	NM_001145446	68.8921	0.0838822	0.282946	0.29646	0.766878	0.998968	74.5681	44.5391	84.928	62.6748	47.6371	72.4783	85.6045	72.3988	39.0545	99.8093	74.1208
ENSG00000010610	CD4	CD4 molecule	NM_000616	3273.73	0.186379	0.207558	0.897959	0.369207	0.998968	2858.76	3655.05	2422.64	2691.48	3694.64	3531.92	2966.42	3282.41	5025.43	3322.65	2559.64
ENSG00000010626	LRRC23	leucine rich repeat containing 23	NM_001135217	24.8289	0.124408	0.349714	0.355742	0.722034	0.998968	20.3367	32.2198	41.1507	15.8894	26.5881	16.7258	15.3187	17.6105	27.7161	26.9485	32.6132
ENSG00000010671	BTK	Bruton tyrosine kinase	NM_000061	747.697	0.0488196	0.242568	0.201261	0.840494	0.998968	695.323	746.74	488.555	868.619	920.614	861.376	588.418	821.824	702.981	1042.01	488.209
ENSG00000010704	HFE	homeostatic iron regulator	NM_000410	74.5051	0.259214	0.278669	0.930185	0.352275	0.998968	61.0102	50.2249	40.2751	60.9093	98.5977	92.9208	82.9012	67.507	93.2268	102.804	69.1794
ENSG00000010803	SCMH1	Scm polycomb group protein homolog 1	NM_001031694	95.0733	-0.137277	0.181095	-0.75804	0.448427	0.998968	95.8732	90.9734	97.1856	112.108	114.107	85.4872	93.7144	86.0959	66.7706	90.8265	112.664
ENSG00000010810	FYN	FYN proto-oncogene, Src family tyrosine kinase	NM_001242779	2815.57	-0.125118	0.173418	-0.721481	0.470613	0.998968	3180.28	2894.09	3013.63	2509.64	2819.45	2703.07	3204.31	2995.75	1795.25	2534.16	3321.6
ENSG00000010818	HIVEP2	HIVEP zinc finger 2	NM_006734	661.952	-0.382509	0.379173	-1.0088	0.313072	0.998968	921.932	232.172	910.568	573.783	728.958	825.137	870.463	734.75	233.067	549.949	700.689
ENSG00000010932	FMO1	flavin containing dimethylaniline monoxygenase 1	NM_001282692	0.269904	0.0537043	2.47232	0.0217222	0.98267	0.998968	0	0	0	0.882743	1.10784	0	0	0.978362	0	0	0
ENSG00000011007	ELOA	elongin A	NM_003198	421.567	0.200296	0.19397	1.03261	0.301787	0.998968	315.704	457.71	352.845	372.518	438.704	447.878	412.704	379.605	648.808	440.159	370.604
ENSG00000011009	LYPLA2	lysophospholipase 2	NM_007260	312.289	0.0832977	0.136919	0.608372	0.542941	0.998968	303.114	347.784	288.055	306.312	266.989	305.71	320.792	254.374	352.75	349.333	339.968
ENSG00000011021	CLCN6	chloride voltage-gated channel 6	NM_001256959	323.809	0.269098	0.286881	0.938014	0.348237	0.998968	245.009	375.265	242.526	290.422	391.067	268.541	295.561	224.045	642.509	292.441	294.507
ENSG00000011028	MRC2	mannose receptor C type 2	NM_006039	20.7761	0.0915771	0.386018	0.237235	0.812474	0.998968	9.68416	15.1622	15.7598	16.7721	32.1273	16.7258	36.044	25.4374	20.1572	14.9714	25.6952
ENSG00000011083	SLC6A7	solute carrier family 6 member 7	NM_014228	0.264151	1.17436	2.47731	0.474048	0.635466	0.998968	0	0	0	0	0	0.929208	0	0.978362	0	0.998093	0
ENSG00000011105	TSPAN9	tetraspanin 9	NM_001168320	27.7676	0.192273	0.757278	0.2539	0.799573	0.998968	83.2838	32.2198	14.8843	1.76549	13.2941	24.1594	15.3187	77.2906	21.417	6.98665	14.8242
ENSG00000011114	BTBD7	BTB domain containing 7	NM_001002860	355.835	0.0186858	0.193814	0.0964113	0.923194	0.998968	357.346	229.329	339.712	369.869	384.42	447.878	349.627	337.535	454.796	332.365	311.307
ENSG00000011132	APBA3	amyloid beta precursor protein binding family A member 3	NM_004886	216.244	-0.00811347	0.245872	-0.0329987	0.973676	0.998968	191.746	237.858	271.419	193.321	163.96	196.992	262.22	216.218	120.943	223.573	300.436
ENSG00000011143	MKS1	MKS transition zone complex subunit 1	NM_001165927	55.7181	0.0183585	0.242851	0.075596	0.939741	0.998968	66.8207	48.3296	61.2882	45.9026	49.8527	56.6817	60.3737	65.5503	28.9759	65.8742	63.2498
ENSG00000011198	ABHD5	abhydrolase domain containing 5, lysophosphatidic acid acyltransferase	NM_001355186	198.119	-0.12474	0.304744	-0.409327	0.6823	0.998968	154.947	175.313	154.972	223.334	258.126	303.851	158.594	146.754	296.058	201.615	105.746
ENSG00000011201	ANOS1	anosmin 1	NM_000216	0.697125	-0.62447	1.55556	-0.401444	0.688093	0.998968	0	0.94764	0.875546	0.882743	1.10784	1.85842	0	0	0	1.99619	0
ENSG00000011243	AKAP8L	A-kinase anchoring protein 8 like	NM_001291478	518.728	0.140993	0.182394	0.773012	0.439515	0.998968	413.514	583.746	458.786	506.694	553.919	492.48	490.198	390.367	719.358	498.049	598.896
ENSG00000011258	MBTD1	mbt domain containing 1	NM_017643	316.635	-0.0633167	0.246791	-0.256561	0.797518	0.998968	329.262	147.832	393.996	341.622	419.871	294.559	324.396	303.292	335.113	309.409	283.636
ENSG00000011260	UTP18	UTP18 small subunit processome component	NM_016001	247.411	0.146517	0.124316	1.17859	0.238563	0.998968	249.851	256.81	224.14	233.044	207.166	268.541	227.978	252.417	239.366	288.449	273.753
ENSG00000011275	RNF216	ring finger protein 216	NM_001377156	780.171	-0.142215	0.117948	-1.20574	0.227917	0.998968	889.006	805.494	846.653	731.794	845.281	800.978	736.199	660.395	667.706	737.591	860.79
ENSG00000011295	TTC19	tetratricopeptide repeat domain 19	NM_001271420	317.556	0.237058	0.108093	2.19309	0.0283011	0.998968	341.851	278.606	298.561	308.96	291.362	277.833	290.154	362.972	352.75	326.377	363.686
ENSG00000011304	PTBP1	polypyrimidine tract binding protein 1	NM_002819	2466.97	0.180251	0.151947	1.18628	0.235513	0.998968	2100.49	2779.43	1987.49	2234.22	2580.16	2358.33	2430.27	2383.29	3411.6	2426.37	2445
ENSG00000011332	DPF1	double PHD fingers 1	NM_001135155	5.74269	0.264131	0.646701	0.408429	0.682959	0.998968	3.87367	12.3193	5.25328	8.82743	3.32352	0.929208	2.7033	1.95672	10.0786	6.98665	6.91794
ENSG00000011347	SYT7	synaptotagmin 7	NM_001252065	0.254804	0.0537041	2.50826	0.0214109	0.982918	0.998968	0	0	0.875546	0	0	0.929208	0	0	0	0.998093	0
ENSG00000011376	LARS2	leucyl-tRNA synthetase 2, mitochondrial	NM_001368263	156.494	-0.0335142	0.189153	-0.17718	0.859367	0.998968	140.42	122.246	133.959	157.128	158.421	183.054	209.956	170.235	131.021	173.668	141.324
ENSG00000011405	PIK3C2A	phosphatidylinositol-4-phosphate 3-kinase catalytic subunit type 2 alpha	NM_001321378	309.438	-0.137203	0.354599	-0.386924	0.698812	0.998968	245.009	111.822	365.103	450.199	384.42	354.028	328.902	304.271	404.403	308.411	147.253
ENSG00000011422	PLAUR	plasminogen activator, urokinase receptor	NM_001005376	872.758	-0.0522581	0.613383	-0.0851965	0.932105	0.998968	181.094	2029.84	314.321	541.121	2135.91	577.038	410.001	661.373	1479.03	871.336	399.264
ENSG00000011426	ANLN	anillin actin binding protein	NM_001284301	26.8751	0.408619	0.604695	0.675744	0.499203	0.998968	11.621	6.63348	6.12882	49.4336	32.1273	22.301	39.6484	45.983	52.9125	17.9657	10.8711
ENSG00000011451	WIZ	WIZ zinc finger	NM_001330395	367.133	0.0364115	0.149609	0.243378	0.807712	0.998968	281.809	403.695	382.614	381.345	353.401	380.046	364.044	335.578	314.956	397.241	443.737
ENSG00000011454	RABGAP1	RAB GTPase activating protein 1	NM_012197	407.906	-0.0433237	0.196477	-0.220502	0.82548	0.998968	445.471	244.491	406.253	419.303	444.243	420.002	506.418	408.955	424.56	439.161	328.108
ENSG00000011465	DCN	decorin	NM_001920	0.248537	-1.07983	3.13996	-0.3439	0.730921	0.998968	0.968416	0	0	1.76549	0	0	0	0	0	0	0
ENSG00000011478	QPCTL	glutaminyl-peptide cyclotransferase like	NM_001163377	68.1049	0.0191217	0.29674	0.0644394	0.94862	0.998968	29.0525	92.8687	52.5328	92.688	63.1468	84.558	59.4726	72.3988	69.2902	72.8608	60.2849
ENSG00000011485	PPP5C	protein phosphatase 5 catalytic subunit	NM_001204284	337.616	0.150136	0.225617	0.665449	0.505764	0.998968	255.662	271.025	424.64	266.588	275.852	369.825	409.099	276.877	308.656	371.291	484.256
ENSG00000011523	CEP68	centrosomal protein 68	NM_001319100	209.608	-0.0769231	0.28034	-0.274392	0.783784	0.998968	217.894	178.156	322.201	162.425	225.999	217.435	172.11	211.326	122.203	159.695	316.249
ENSG00000011566	MAP4K3	mitogen-activated protein kinase kinase kinase kinase 3	NM_001270425	85.8428	0.506322	0.388092	1.30464	0.192014	0.998968	58.105	32.2198	75.2969	82.9778	109.676	94.7793	67.5825	87.0742	200.312	86.8341	49.4139
ENSG00000011590	ZBTB32	zinc finger and BTB domain containing 32	NM_001316902	72.1358	0.744051	0.345109	2.15599	0.0310845	0.998968	55.1997	37.9056	29.7686	94.4535	57.6076	78.0535	52.2638	105.663	113.384	120.769	48.4256
ENSG00000011600	TYROBP	transmembrane immune signaling adaptor TYROBP	NM_001173514	2301.7	0.348713	0.34799	1.00208	0.316306	0.998968	1553.34	2785.11	1476.17	2032.96	2555.78	2388.07	1862.57	1709.2	5122.44	2568.09	1265
ENSG00000011638	TMEM159	transmembrane protein 159	NM_001301769	79.6333	0.0515647	0.227777	0.226382	0.820904	0.998968	98.7785	87.1829	79.6747	67.0885	77.5487	75.2659	65.7803	93.9228	49.1331	74.857	106.734
ENSG00000011677	GABRA3	gamma-aminobutyric acid type A receptor subunit alpha3	NM_000808	0.0880378	-0.255446	3.26031	-0.0783503	0.937549	0.998968	0.968416	0	0	0	0	0	0	0	0	0	0
ENSG00000012048	BRCA1	BRCA1 DNA repair associated	NM_007294	66.3003	-0.0993494	0.415066	-0.239358	0.810828	0.998968	61.0102	18.0052	69.1681	91.8053	58.7155	73.4075	103.627	101.75	45.3536	72.8608	33.6014
ENSG00000012061	ERCC1	ERCC excision repair 1, endonuclease non-catalytic subunit	NM_001166049	286.231	0.0707118	0.137351	0.514824	0.606676	0.998968	257.599	325.988	264.415	240.106	323.489	304.78	252.308	313.076	279.681	307.413	279.683
ENSG00000012124	CD22	CD22 molecule	NM_001185099	490.877	0.212239	0.397502	0.533932	0.593389	0.998968	880.29	592.275	417.635	402.531	212.705	489.693	254.11	430.479	265.822	839.397	614.709
ENSG00000012171	SEMA3B	semaphorin 3B	NM_001005914	10.0739	0.702467	0.617744	1.13715	0.255476	0.998968	2.90525	20.8481	5.25328	15.0066	7.75487	3.71683	1.8022	6.84854	18.8973	10.979	16.8007
ENSG00000012174	MBTPS2	membrane bound transcription factor peptidase, site 2	NM_015884	73.6338	0.0399397	0.290866	0.137313	0.890784	0.998968	77.4733	33.1674	61.2882	97.9845	67.5782	75.2659	97.3188	97.8362	76.8491	69.8665	55.3436
ENSG00000012211	PRICKLE3	prickle planar cell polarity protein 3	NM_001307979	87.5034	0.0350355	0.285935	0.122529	0.90248	0.998968	56.1681	74.8636	65.6659	85.6261	86.4114	118.009	120.747	81.2041	62.9911	135.741	75.1091
ENSG00000012223	LTF	lactotransferrin	NM_001199149	70.9669	-2.80851	1.6134	-1.74074	0.0817295	0.998968	246.946	278.606	117.323	17.6549	0	60.3985	0.9011	0	1.25982	22.9561	34.5897
ENSG00000012232	EXTL3	exostosin like glycosyltransferase 3	NM_001440	431.775	-0.136534	0.135594	-1.00693	0.313967	0.998968	443.535	446.338	454.408	372.518	446.459	553.808	408.198	399.172	399.364	454.132	371.592
ENSG00000012660	ELOVL5	ELOVL fatty acid elongase 5	NM_001242828	1050.29	0.0366115	0.118434	0.309131	0.757222	0.998968	1126.27	1050.93	965.727	841.254	1135.53	1061.16	1102.95	996.951	1146.44	1121.86	1004.09
ENSG00000012779	ALOX5	arachidonate 5-lipoxygenase	NM_000698	1532.41	0.228822	0.277604	0.824273	0.409785	0.998968	1165	2003.31	1044.53	1285.27	1718.26	1628.9	1249.83	1269.91	2688.46	1740.67	1062.4
ENSG00000012817	KDM5D	lysine demethylase 5D	NM_001146705	1213.93	-0.178156	0.209392	-0.850825	0.394866	0.998968	1669.55	1071.78	1251.16	1166.99	1302.82	1135.49	1275.96	1153.49	680.304	1215.68	1430.04
ENSG00000012822	CALCOCO1	calcium binding and coiled-coil domain 1	NM_001143682	1019.6	-0.178859	0.202873	-0.881628	0.377978	0.998968	1199.87	1325.75	1066.41	915.405	943.879	983.102	1020.05	905.963	600.935	1002.09	1252.15
ENSG00000012963	UBR7	ubiquitin protein ligase E3 component n-recognin 7	NM_001100417	241.761	-0.0366656	0.123462	-0.296978	0.766483	0.998968	271.157	234.067	235.522	218.92	239.293	240.665	269.429	252.417	209.13	257.508	231.257
ENSG00000012983	MAP4K5	mitogen-activated protein kinase kinase kinase kinase 5	NM_006575	263.65	-0.233206	0.277911	-0.839139	0.401391	0.998968	302.146	127.931	301.188	276.299	341.214	300.134	301.869	255.353	336.373	189.638	168.007
ENSG00000013016	EHD3	EH domain containing 3	NM_014600	150.447	0.0439834	0.384871	0.114281	0.909015	0.998968	322.483	132.67	113.821	111.226	113	148.673	100.022	254.374	88.1875	167.68	102.781
ENSG00000013275	PSMC4	proteasome 26S subunit, ATPase 4	NM_006503	468.693	0.0240145	0.113569	0.211453	0.832534	0.998968	447.408	537.312	398.373	462.557	469.724	438.586	507.319	484.289	467.394	486.071	456.584
ENSG00000013288	MAN2B2	mannosidase alpha class 2B member 2	NM_001292038	894.601	0.0794728	0.153084	0.519146	0.603659	0.998968	707.912	967.54	921.95	771.517	870.761	926.421	968.683	722.031	1068.33	1023.05	892.415
ENSG00000013293	SLC7A14	solute carrier family 7 member 14	NM_020949	0.350182	0.751617	2.90854	0.258417	0.796085	0.998968	0	1.89528	0	0	0	0	0	1.95672	0	0	0
ENSG00000013297	CLDN11	claudin 11	NM_001185056	0.513098	-2.06019	1.56532	-1.31615	0.188124	0.998968	0	0.94764	0.875546	0.882743	1.10784	0.929208	0.9011	0	0	0	0
ENSG00000013306	SLC25A39	solute carrier family 25 member 39	NM_001143780	560.243	-0.135315	0.224567	-0.602559	0.546802	0.998968	858.985	646.29	605.002	530.529	448.675	568.676	395.583	554.731	511.488	410.216	632.498
ENSG00000013364	MVP	major vault protein	NM_001293204	2372.37	0.206818	0.151608	1.36416	0.172517	0.998968	1916.5	2551.99	2452.4	2102.69	2155.85	2217.09	2326.64	2247.3	3390.18	2468.28	2267.11
ENSG00000013374	NUB1	negative regulator of ubiquitin like proteins 1	NM_001243351	1039.85	0.101173	0.116866	0.865724	0.386642	0.998968	1044.92	1023.45	1217.88	992.203	1018.1	860.447	934.441	1009.67	1091.01	1096.9	1149.37
ENSG00000013375	PGM3	phosphoglucomutase 3	NM_001199917	92.3166	-0.395838	0.32507	-1.2177	0.223339	0.998968	136.547	38.8532	92.8079	143.004	88.6271	93.85	114.44	105.663	65.5107	79.8475	56.3318
ENSG00000013392	RWDD2A	RWD domain containing 2A	NM_001322335	23.6523	0.0663049	0.317239	0.209006	0.834443	0.998968	36.7998	13.267	28.0175	28.2478	19.9411	20.4426	16.2198	24.4591	20.1572	24.9523	27.6718
ENSG00000013441	CLK1	CDC like kinase 1	NM_001024646	1316.03	0.0736946	0.234718	0.313971	0.753543	0.998968	1042.02	1327.64	1466.54	1159.92	1802.45	1028.63	1211.98	1253.28	1969.1	909.263	1305.51
ENSG00000013503	POLR3B	RNA polymerase III subunit B	NM_001160708	55.1427	-0.252985	0.26536	-0.953366	0.340405	0.998968	73.5996	39.8009	53.4083	65.323	63.1468	62.257	53.1649	73.3772	34.0152	52.8989	35.578
ENSG00000013561	RNF14	ring finger protein 14	NM_001201365	165.723	0.0915585	0.175783	0.520861	0.602463	0.998968	211.115	118.455	163.727	150.066	150.666	165.399	173.912	190.781	159.997	186.643	152.195
ENSG00000013563	DNASE1L1	deoxyribonuclease 1 like 1	NM_001009932	176.495	0.230497	0.215098	1.07159	0.283904	0.998968	137.515	169.628	133.959	180.08	241.509	157.036	142.374	156.538	245.665	162.689	214.456
ENSG00000013573	DDX11	DEAD/H-box helicase 11	NM_001257144	125.428	0.335047	0.459717	0.72881	0.466118	0.998968	35.8314	158.256	220.638	51.1991	109.676	96.6377	129.758	120.339	70.55	141.729	245.093
ENSG00000013583	HEBP1	heme binding protein 1	NM_015987	145.237	0.300162	0.219572	1.36703	0.171616	0.998968	108.463	153.518	114.697	144.77	166.176	143.098	106.33	116.425	229.288	158.697	156.148
ENSG00000013588	GPRC5A	G protein-coupled receptor class C group 5 member A	NM_003979	0.629965	-1.39179	1.92764	-0.722018	0.470283	0.998968	0	2.84292	0	0.882743	2.21568	0	0	0	0	0	0.988278
ENSG00000013619	MAMLD1	mastermind like domain containing 1	NM_001177465	10.7944	-1.07592	0.535399	-2.00957	0.0444768	0.998968	14.5262	15.1622	22.7642	13.2411	9.97055	2.78763	15.3187	8.80526	1.25982	7.98475	6.91794
ENSG00000013725	CD6	CD6 molecule	NM_001254750	1654.65	-0.319158	0.371048	-0.860155	0.389704	0.998968	1961.04	1822.31	2564.47	1564.22	1350.46	1466.29	1755.34	1500.81	410.702	1268.58	2536.91
ENSG00000013810	TACC3	transforming acidic coiled-coil containing protein 3	NM_006342	813.975	-0.0754948	0.129623	-0.582418	0.560285	0.998968	720.502	896.467	821.262	782.993	784.35	944.076	856.946	751.382	660.147	822.429	913.169
ENSG00000014123	UFL1	UFM1 specific ligase 1	NM_015323	311.914	-0.0976313	0.403825	-0.241766	0.808961	0.998968	385.43	93.8164	347.592	328.38	365.587	390.268	325.297	363.951	390.545	342.346	97.8395
ENSG00000014138	POLA2	DNA polymerase alpha 2, accessory subunit	NM_002689	32.752	0.203932	0.313043	0.651449	0.514756	0.998968	26.1472	35.0627	32.3952	30.896	22.1568	29.7347	41.4506	39.1345	13.858	49.9047	39.5311
ENSG00000014164	ZC3H3	zinc finger CCCH-type containing 3	NM_015117	292.728	0.120175	0.198663	0.604921	0.545232	0.998968	192.715	265.339	347.592	274.533	301.332	336.373	268.528	244.591	292.279	300.426	396.299
ENSG00000014216	CAPN1	calpain 1	NM_001198868	1336.14	-0.00306891	0.119738	-0.0256301	0.979552	0.998968	1402.27	1531.39	1206.5	1209.36	1183.17	1406.82	1419.23	1251.33	1506.75	1336.45	1244.24
ENSG00000014257	ACP3	acid phosphatase 3	NM_001099	175.343	0.290864	0.357592	0.813398	0.41599	0.998968	88.1259	172.47	123.452	177.431	232.646	173.762	166.704	122.295	346.451	230.56	94.8747
ENSG00000014641	MDH1	malate dehydrogenase 1	NM_001199111	406.828	0.125171	0.116578	1.07371	0.282952	0.998968	411.577	342.098	401.876	421.951	395.498	354.028	429.825	478.419	428.34	414.209	397.288
ENSG00000014824	SLC30A9	solute carrier family 30 member 9	NM_006345	274.443	-0.0679881	0.275865	-0.246455	0.80533	0.998968	271.157	126.984	283.677	319.553	345.646	300.134	306.374	323.838	319.995	252.518	168.995
ENSG00000014914	MTMR11	myotubularin related protein 11	NM_001145862	213.237	0.0148098	0.309099	0.0479128	0.961786	0.998968	213.052	294.716	161.976	183.611	283.607	184.912	164.901	168.278	297.318	291.443	101.793
ENSG00000014919	COX15	cytochrome c oxidase assembly homolog COX15	NM_001320974	190.711	-0.0528638	0.242162	-0.218299	0.827196	0.998968	192.715	142.146	232.02	188.024	146.235	204.426	247.803	222.088	107.085	221.577	193.702
ENSG00000015133	CCDC88C	coiled-coil domain containing 88C	NM_001080414	2509.07	-0.171245	0.177801	-0.963127	0.335484	0.998968	2091.78	2980.33	2526.83	2496.4	2980.09	2331.38	2903.34	2299.15	1645.33	2463.29	2881.82
ENSG00000015153	YAF2	YY1 associated factor 2	NM_001012424	150.786	0.0971614	0.250327	0.388137	0.697914	0.998968	160.757	110.874	151.469	169.487	189.44	104.071	142.374	126.209	241.886	119.771	142.312
ENSG00000015171	ZMYND11	zinc finger MYND-type containing 11	NM_001202464	471.436	-0.319913	0.280408	-1.14088	0.253918	0.998968	628.502	261.549	629.518	447.551	507.39	553.808	529.847	533.207	226.768	396.243	471.408
ENSG00000015285	WAS	WASP actin nucleation promoting factor	NM_000377	2069.88	0.0520837	0.149002	0.349551	0.726676	0.998968	1496.2	2399.42	1907.81	2095.63	2182.44	2223.6	1992.33	1920.53	2342.01	2274.65	1934.06
ENSG00000015413	DPEP1	dipeptidase 1	NM_001128141	0.261721	1.18297	3.08905	0.382957	0.701752	0.998968	0	0	0	0.882743	0	0	0	0	0	1.99619	0
ENSG00000015475	BID	BH3 interacting domain death agonist	NM_001196	583.265	0.504824	0.272485	1.85267	0.0639302	0.998968	379.619	712.625	419.386	481.095	653.625	461.817	434.33	606.585	1107.38	723.618	435.83
ENSG00000015479	MATR3	matrin 3	NM_001194954	80.4581	0.235281	0.304688	0.772205	0.439993	0.998968	71.6628	52.1202	75.2969	78.5641	105.245	66.903	78.3957	64.5719	161.257	57.8894	73.1326
ENSG00000015520	NPC1L1	NPC1 like intracellular cholesterol transporter 1	NM_001101648	0.694309	-1.56947	1.45275	-1.08034	0.279989	0.998968	0.968416	1.89528	0.875546	0.882743	1.10784	0.929208	0	0.978362	0	0	0
ENSG00000015532	XYLT2	xylosyltransferase 2	NM_022167	247.291	-0.123769	0.199708	-0.619751	0.535422	0.998968	275.999	299.454	281.05	237.458	211.597	200.709	278.44	175.127	196.532	253.516	310.319
ENSG00000015592	STMN4	stathmin 4	NM_001283053	0.26878	-1.07983	2.4749	-0.436314	0.662609	0.998968	0	0.94764	0	0	1.10784	0	0.9011	0	0	0	0
ENSG00000015676	NUDCD3	NudC domain containing 3	NM_015332	470.279	-0.0708699	0.188801	-0.375368	0.707387	0.998968	563.618	529.731	462.288	403.414	461.969	477.613	453.253	456.895	291.019	502.041	571.225
ENSG00000016391	CHDH	choline dehydrogenase	NM_018397	5.25027	0.508776	0.495294	1.02722	0.304317	0.998968	4.84208	4.7382	3.50218	3.53097	4.43136	3.71683	7.2088	7.8269	5.03929	6.98665	5.92967
ENSG00000016864	GLT8D1	glycosyltransferase 8 domain containing 1	NM_001010983	217.435	-0.181208	0.242172	-0.748262	0.454302	0.998968	232.42	173.418	267.041	248.051	178.362	235.09	256.814	219.153	104.565	254.514	222.362
ENSG00000017260	ATP2C1	ATPase secretory pathway Ca2+ transporting 1	NM_001001485	462.049	-0.0501307	0.231428	-0.216614	0.828509	0.998968	454.187	256.81	473.67	465.206	602.664	503.631	519.034	573.32	459.835	438.163	336.014
ENSG00000017427	IGF1	insulin like growth factor 1	NM_000618	1.6879	-1.55911	1.46286	-1.06579	0.286517	0.998968	0	0	0	5.29646	1.10784	6.50446	2.7033	1.95672	0	0.998093	0
ENSG00000017483	SLC38A5	solute carrier family 38 member 5	NM_033518	160.353	-0.236237	0.280064	-0.843512	0.398942	0.998968	153.978	146.884	140.963	308.077	97.4898	164.47	175.715	161.43	124.722	160.693	129.464
ENSG00000017797	RALBP1	ralA binding protein 1	NM_006788	678.275	-0.0621045	0.151943	-0.408735	0.682734	0.998968	860.922	789.384	609.38	556.128	670.243	645.8	691.144	714.204	563.14	685.69	674.994
ENSG00000018189	RUFY3	RUN and FYVE domain containing 3	NM_001037442	488.583	0.269016	0.246017	1.09348	0.274181	0.998968	412.545	349.679	434.271	479.329	600.449	506.419	399.187	525.381	865.498	418.201	383.452
ENSG00000018280	SLC11A1	solute carrier family 11 member 1	NM_000578	2075.26	0.246022	0.469601	0.523895	0.600351	0.998968	1012	2965.17	876.421	2065.62	3026.62	2214.3	1446.27	943.141	4739.45	2499.23	1039.67
ENSG00000018408	WWTR1	WW domain containing transcription regulator 1	NM_001168278	7.9633	-0.672866	0.52821	-1.27386	0.202712	0.998968	9.68416	4.7382	8.75546	10.5929	5.53919	12.0797	13.5165	9.78362	0	5.98856	6.91794
ENSG00000018510	AGPS	alkylglycerone phosphate synthase	NM_003659	441.558	-0.106004	0.30669	-0.345641	0.729613	0.998968	443.535	199.952	414.133	539.356	501.851	484.118	589.319	509.727	521.566	435.169	218.409
ENSG00000018610	CXorf56	chromosome X open reading frame 56	NM_001170569	135.055	0.342136	0.178949	1.91191	0.0558872	0.998968	110.399	137.408	105.066	115.639	137.372	136.594	118.044	136.971	209.13	129.752	149.23
ENSG00000018625	ATP1A2	ATPase Na+/K+ transporting subunit alpha 2	NM_000702	0.35091	1.71228	2.2955	0.745928	0.455711	0.998968	0	0	0.875546	0	0	0	0	0	0	1.99619	0.988278
ENSG00000018699	TTC27	tetratricopeptide repeat domain 27	NM_001193509	124.785	-0.146385	0.190432	-0.768699	0.442072	0.998968	139.452	102.345	132.207	138.591	139.588	125.443	128.857	157.516	83.1483	116.777	108.711
ENSG00000018869	ZNF582	zinc finger protein 582	NM_001320371	12.3855	-0.323162	0.428561	-0.754062	0.450812	0.998968	21.3052	7.58112	16.6354	14.1239	7.75487	11.1505	15.3187	9.78362	3.77947	14.9714	13.8359
ENSG00000019102	VSIG2	V-set and immunoglobulin domain containing 2	NM_001329920	33.9019	0.220664	0.462786	0.476816	0.633493	0.998968	61.9786	54.0155	18.3865	14.1239	35.4508	15.7965	24.3297	61.6368	36.5348	26.9485	23.7187
ENSG00000019144	PHLDB1	pleckstrin homology like domain family B member 1	NM_001144758	5.56923	-1.4603	0.624611	-2.33793	0.0193907	0.998968	5.8105	11.3717	5.25328	12.3584	6.64703	3.71683	5.4066	1.95672	3.77947	1.99619	2.96483
ENSG00000019169	MARCO	macrophage receptor with collagenous structure	NM_006770	130.38	0.431507	0.757128	0.569926	0.568728	0.998968	85.2206	103.293	48.155	230.396	35.4508	140.31	166.704	3.91345	395.584	183.649	41.5077
ENSG00000019186	CYP24A1	cytochrome P450 family 24 subfamily A member 1	NM_000782	1.20382	0.0882773	1.14109	0.0773625	0.938335	0.998968	1.93683	0.94764	0	0.882743	0	0.929208	3.6044	1.95672	0	1.99619	0.988278
ENSG00000019485	PRDM11	PR/SET domain 11	NM_001256695	109.22	0.0282583	0.33777	0.0836616	0.933326	0.998968	142.357	88.1305	130.456	75.0332	104.137	115.222	104.528	104.685	40.3143	107.794	188.761
ENSG00000019505	SYT13	synaptotagmin 13	NM_001247987	0.0802494	-0.255446	3.26031	-0.0783503	0.937549	0.998968	0	0	0	0.882743	0	0	0	0	0	0	0
ENSG00000019582	CD74	CD74 molecule	NM_001025158	32879.2	0.315027	0.247036	1.27523	0.202229	0.998968	23966.4	36978.8	22667.9	28698.9	39488.9	31266	28327.9	34055.8	57854.8	33229.5	25136.8
ENSG00000019991	HGF	hepatocyte growth factor	NM_000601	66.9103	-0.591469	0.417701	-1.41601	0.156772	0.998968	64.8839	38.8532	63.9149	102.398	78.6566	126.372	58.5715	52.8316	47.8732	86.8341	14.8242
ENSG00000019995	ZRANB1	zinc finger RANBP2-type containing 1	NM_017580	132.425	-0.0201305	0.217998	-0.0923427	0.926426	0.998968	131.705	100.45	147.967	107.695	153.99	165.399	123.451	113.49	185.194	103.802	123.535
ENSG00000020129	NCDN	neurochondrin	NM_001014839	199.268	-0.0288398	0.217653	-0.132503	0.894586	0.998968	206.273	198.057	192.62	197.734	172.823	234.161	204.55	205.456	104.565	236.548	239.163
ENSG00000020181	ADGRA2	adhesion G protein-coupled receptor A2	NM_032777	70.4567	0.109182	0.469821	0.23239	0.816235	0.998968	25.1788	114.664	35.8974	85.6261	83.0879	71.549	63.077	32.286	127.242	103.802	32.6132
ENSG00000020256	ZFP64	ZFP64 zinc finger protein	NM_001319146	106.787	-0.0642587	0.233934	-0.274688	0.783556	0.998968	94.9048	90.9734	123.452	126.232	95.2741	114.293	115.341	108.598	55.4322	112.785	137.371
ENSG00000020426	MNAT1	MNAT1 component of CDK activating kinase	NM_001177963	43.6396	0.0516789	0.219701	0.235224	0.814035	0.998968	46.484	28.4292	43.7773	40.6062	47.6371	43.6728	51.3627	46.9614	37.7947	41.9199	51.3904
ENSG00000020577	SAMD4A	sterile alpha motif domain containing 4A	NM_001161576	212.274	0.320317	0.417331	0.767537	0.442762	0.998968	122.989	200.9	175.109	410.476	198.303	70.6198	183.824	225.023	371.648	259.504	116.617
ENSG00000020633	RUNX3	RUNX family transcription factor 3	NM_001031680	3835.32	-0.0715897	0.180091	-0.397519	0.690985	0.998968	3184.15	5016.81	4291.93	3224.66	3930.61	3785.59	3893.65	3175.76	4536.62	2971.32	4177.45
ENSG00000020922	MRE11	MRE11 homolog, double strand break repair nuclease	NM_001330347	312.962	-0.239973	0.251977	-0.952361	0.340914	0.998968	350.567	157.308	440.4	350.449	394.391	273.187	354.132	296.444	231.807	295.436	298.46
ENSG00000021300	PLEKHB1	pleckstrin homology domain containing B1	NM_001130033	86.0835	0.0678816	0.452657	0.149962	0.880794	0.998968	95.8732	84.34	135.71	76.7986	47.6371	87.3456	64.8792	65.5503	20.1572	81.8437	186.784
ENSG00000021355	SERPINB1	serpin family B member 1	NM_030666	1430.02	0.0738137	0.228233	0.323414	0.746382	0.998968	1423.57	1576.87	1116.32	1328.53	1534.36	1598.24	1243.52	1152.51	2258.86	1512.11	985.313
ENSG00000021461	CYP3A43	cytochrome P450 family 3 subfamily A member 43	NM_001278921	0.890093	1.55237	1.24648	1.2454	0.212985	0.998968	0	0.94764	1.75109	0	0	0	0.9011	1.95672	1.25982	0.998093	1.97656
ENSG00000021488	SLC7A9	solute carrier family 7 member 9	NM_001126335	0.753338	-0.822479	1.43895	-0.571585	0.567603	0.998968	0	0.94764	0.875546	1.76549	0	0.929208	1.8022	0.978362	0	0	0.988278
ENSG00000021574	SPAST	spastin	NM_001363823	251.778	-0.099957	0.348549	-0.286781	0.77428	0.998968	271.157	90.0258	237.273	293.953	325.705	310.356	277.539	260.244	340.152	247.527	115.628
ENSG00000021645	NRXN3	neurexin 3	NM_001105250	0.0795951	-0.255446	3.26031	-0.0783503	0.937549	0.998968	0	0	0.875546	0	0	0	0	0	0	0	0
ENSG00000021762	OSBPL5	oxysterol binding protein like 5	NM_001144063	675.683	-0.159751	0.214441	-0.744964	0.456293	0.998968	465.808	966.593	746.841	700.898	660.272	721.066	656.001	486.246	546.763	663.732	818.294
ENSG00000021776	AQR	aquarius intron-binding spliceosomal factor	NM_014691	517.246	-0.203029	0.33911	-0.598712	0.549365	0.998968	583.955	154.465	551.594	620.568	680.213	634.649	576.704	541.034	524.086	522.003	300.436
ENSG00000021826	CPS1	carbamoyl-phosphate synthase 1	NM_001122633	2.10648	0.167859	0.984418	0.170516	0.864604	0.998968	5.8105	0.94764	2.62664	1.76549	2.21568	0	0.9011	0.978362	0	1.99619	5.92967
ENSG00000021852	C8B	complement C8 beta chain	NM_000066	0.166398	-0.667639	3.26031	-0.204778	0.837746	0.998968	0	0.94764	0	0.882743	0	0	0	0	0	0	0
ENSG00000022267	FHL1	four and a half LIM domains 1	NM_001159699	64.0692	-0.207923	0.428092	-0.485696	0.627183	0.998968	150.105	91.9211	55.1594	43.2544	50.9606	43.6728	36.9451	80.2257	26.4563	55.8932	70.1677
ENSG00000022277	RTF2	replication termination factor 2	NM_001283035	625.012	0.123621	0.154619	0.799523	0.423987	0.998968	616.881	740.107	553.345	528.763	582.723	629.074	584.814	580.169	850.38	624.806	584.072
ENSG00000022556	NLRP2	NLR family pyrin domain containing 2	NM_001174081	102.503	0.218859	0.418091	0.523473	0.600645	0.998968	86.189	68.2301	117.323	109.46	90.8428	27.8763	177.517	153.603	60.4715	82.8418	153.183
ENSG00000022567	SLC45A4	solute carrier family 45 member 4	NM_001080431	197.256	-0.0742292	0.260226	-0.285249	0.775453	0.998968	159.789	284.292	200.5	171.252	149.558	239.736	200.044	125.23	289.759	181.653	168.007
ENSG00000022840	RNF10	ring finger protein 10	NM_001330474	1340.77	0.031401	0.149002	0.210742	0.833089	0.998968	1262.81	1527.6	1274.79	1272.03	1243	1462.57	1266.05	1124.14	1772.57	1309.5	1233.37
ENSG00000022976	ZNF839	zinc finger protein 839	NM_001267827	97.7965	0.104542	0.245531	0.425781	0.670267	0.998968	100.715	116.56	114.697	104.164	89.7349	73.4075	67.5825	89.031	76.8491	90.8265	152.195
ENSG00000023041	ZDHHC6	zinc finger DHHC-type palmitoyltransferase 6	NM_001303134	353.293	-0.0600855	0.166163	-0.361607	0.717646	0.998968	391.24	263.444	358.974	364.573	394.391	359.604	379.363	389.388	265.822	398.239	321.19
ENSG00000023171	GRAMD1B	GRAM domain containing 1B	NM_001286563	251.076	0.0371962	0.269869	0.13783	0.890374	0.998968	196.589	201.847	171.607	286.891	348.969	302.922	231.583	229.915	372.907	258.506	160.101
ENSG00000023191	RNH1	ribonuclease/angiogenin inhibitor 1	NM_002939	1523.63	0.234096	0.254439	0.92005	0.357546	0.998968	1100.12	1732.29	1090.93	1525.38	1693.89	1512.75	1366.97	1025.32	2645.63	1614.92	1451.78
ENSG00000023228	NDUFS1	NADH:ubiquinone oxidoreductase core subunit S1	NM_001199981	521.16	0.0282082	0.155877	0.180964	0.856395	0.998968	478.398	364.841	513.945	569.369	527.331	596.552	572.199	558.645	466.134	523.999	561.342
ENSG00000023287	RB1CC1	RB1 inducible coiled-coil 1	NM_001083617	678.559	-0.15587	0.412609	-0.377768	0.705603	0.998968	828.964	352.522	859.786	737.973	802.075	776.818	574.902	641.806	1092.27	652.753	144.289
ENSG00000023318	ERP44	endoplasmic reticulum protein 44	NM_015051	694.072	0.120888	0.277686	0.435341	0.663315	0.998968	629.471	477.611	654.033	820.951	783.242	710.844	631.671	653.546	1174.15	734.597	364.674
ENSG00000023330	ALAS1	5'-aminolevulinate synthase 1	NM_000688	234.837	0.105285	0.20784	0.506568	0.612458	0.998968	185.936	240.701	185.616	248.934	178.362	257.391	301.869	201.543	294.798	286.453	201.609
ENSG00000023445	BIRC3	baculoviral IAP repeat containing 3	NM_001165	707.914	-0.380653	0.335931	-1.13313	0.25716	0.998968	977.132	216.062	871.168	745.035	856.359	940.359	805.584	720.075	642.509	580.89	431.877
ENSG00000023516	AKAP11	A-kinase anchoring protein 11	NM_016248	556.308	-0.44075	0.428081	-1.0296	0.3032	0.998968	690.481	156.361	851.031	643.52	710.125	615.136	639.781	645.719	432.119	586.879	148.242
ENSG00000023572	GLRX2	glutaredoxin 2	NM_001243399	106.958	0.0680725	0.215717	0.315563	0.752334	0.998968	123.957	66.3348	103.314	128.88	106.353	92.9208	113.539	115.447	125.982	118.773	81.0388
ENSG00000023608	SNAPC1	small nuclear RNA activating complex polypeptide 1	NM_003082	24.5796	-0.159402	0.313544	-0.508388	0.611181	0.998968	24.2104	18.9528	20.1376	16.7721	27.696	34.3807	36.9451	28.3725	20.1572	25.9504	16.8007
ENSG00000023697	DERA	deoxyribose-phosphate aldolase	NM_001300779	152.291	0.0279488	0.210934	0.1325	0.894589	0.998968	150.105	131.722	147.967	160.659	155.097	159.824	152.286	151.646	195.272	183.649	86.9684
ENSG00000023734	STRAP	serine/threonine kinase receptor associated protein	NM_007178	493.045	0.256214	0.162492	1.57678	0.114847	0.998968	402.861	531.626	471.919	456.378	478.586	451.595	428.924	529.294	739.516	488.068	444.725
ENSG00000023839	ABCC2	ATP binding cassette subfamily C member 2	NM_000392	22.5771	-0.0350922	0.333507	-0.105222	0.9162	0.998968	34.863	19.9004	34.1463	23.8341	16.6176	14.8673	15.3187	21.524	17.6375	22.9561	26.6835
ENSG00000023892	DEF6	DEF6 guanine nucleotide exchange factor	NM_022047	1371.43	-0.123659	0.173579	-0.712411	0.47621	0.998968	1363.53	1381.66	1471.79	1455.64	1311.68	1248.86	1663.43	1149.58	970.063	1300.52	1769.02
ENSG00000023902	PLEKHO1	pleckstrin homology domain containing O1	NM_001304722	2190.83	0.563669	0.322234	1.74925	0.080247	0.998968	1731.53	1965.41	1514.69	1588.94	2641.09	2114.88	1507.54	2113.26	5329.05	2048.09	1544.68
ENSG00000023909	GCLM	glutamate-cysteine ligase modifier subunit	NM_001308253	101.644	-0.320331	0.339599	-0.943261	0.345547	0.998968	99.7469	59.7013	136.585	111.226	74.2252	134.735	151.385	116.425	36.5348	86.8341	110.687
ENSG00000024048	UBR2	ubiquitin protein ligase E3 component n-recognin 2	NM_001184801	1018.79	-0.166695	0.213225	-0.781781	0.434343	0.998968	1019.74	579.956	1198.62	1219.95	1223.05	1011.91	1172.33	945.098	1126.28	903.275	806.435
ENSG00000024422	EHD2	EH domain containing 2	NM_014601	2.39446	-1.16367	0.922487	-1.26145	0.207147	0.998968	3.87367	6.63348	0.875546	2.64823	2.21568	3.71683	0.9011	0.978362	2.51964	0	1.97656
ENSG00000024526	DEPDC1	DEP domain containing 1	NM_001114120	7.35894	0.0215788	0.68299	0.0315947	0.974795	0.998968	6.77891	0	5.25328	11.4757	7.75487	7.43367	12.6154	16.6322	5.03929	5.98856	1.97656
ENSG00000024862	CCDC28A	coiled-coil domain containing 28A	NM_001379071	160.33	-0.078535	0.157831	-0.497591	0.618773	0.998968	177.22	148.779	154.096	159.776	147.343	179.337	178.418	168.278	132.281	188.64	129.464
ENSG00000025039	RRAGD	Ras related GTP binding D	NM_021244	97.9818	0.246069	0.311871	0.789008	0.430107	0.998968	65.8523	144.989	73.5459	68.854	105.245	97.5669	85.6045	78.269	183.934	100.807	73.1326
ENSG00000025156	HSF2	heat shock transcription factor 2	NM_001135564	83.2226	-0.156189	0.308439	-0.506386	0.612586	0.998968	87.1575	35.0627	121.701	76.7986	89.7349	105.001	89.2089	72.3988	99.5259	50.9028	87.9567
ENSG00000025293	PHF20	PHD finger protein 20	NM_016436	630.341	-0.0499973	0.125797	-0.397446	0.691039	0.998968	631.407	587.537	581.362	553.48	736.713	696.906	682.133	638.871	534.165	652.753	638.427
ENSG00000025423	HSD17B6	hydroxysteroid 17-beta dehydrogenase 6	NM_003725	2.16164	0.105233	0.796761	0.132075	0.894925	0.998968	1.93683	1.89528	0.875546	2.64823	1.10784	3.71683	2.7033	2.93509	0	2.99428	2.96483
ENSG00000025434	NR1H3	nuclear receptor subfamily 1 group H member 3	NM_001130101	77.7544	0.272254	0.28248	0.963802	0.335145	0.998968	57.1366	42.6438	61.2882	70.6194	116.323	75.2659	82.9012	105.663	103.305	81.8437	58.3084
ENSG00000025708	TYMP	thymidine phosphorylase	NM_001113755	4594.86	0.432488	0.415147	1.04177	0.297517	0.998968	1875.82	4819.7	2733.45	5684.87	4824.64	4320.82	4276.62	3485.9	11129.3	5327.82	2064.51
ENSG00000025770	NCAPH2	non-SMC condensin II complex subunit H2	NM_001185011	275.034	0.0586461	0.186812	0.313931	0.753573	0.998968	264.378	379.056	238.148	257.761	247.048	248.099	262.22	296.444	279.681	210.598	341.944
ENSG00000025772	TOMM34	translocase of outer mitochondrial membrane 34	NM_006809	90.5195	-0.0610151	0.182844	-0.333701	0.738605	0.998968	102.652	90.9734	101.563	111.226	64.2547	91.0624	81.099	81.2041	86.9277	94.8189	89.9333
ENSG00000025796	SEC63	SEC63 homolog, protein translocation regulator	NM_007214	551.228	0.0229003	0.305905	0.074861	0.940325	0.998968	480.334	276.711	559.474	685.009	702.37	587.26	544.264	532.229	904.552	471.1	320.202
ENSG00000025800	KPNA6	karyopherin subunit alpha 6	NM_012316	748.51	0.0598999	0.132478	0.452151	0.65116	0.998968	643.028	693.672	650.531	709.725	769.948	837.217	855.144	662.351	846.6	799.473	765.915
ENSG00000026036	RTEL1-TNFRSF6B	RTEL1-TNFRSF6B readthrough (NMD candidate)	NR_037882	60.3152	0.268715	0.270353	0.993942	0.320251	0.998968	45.5156	83.3923	55.1594	61.792	54.2841	37.1683	55.8682	62.6152	57.9518	49.9047	99.816
ENSG00000026103	FAS	Fas cell surface death receptor	NM_000043	280.233	-0.251578	0.294264	-0.85494	0.392585	0.998968	332.167	127.931	307.317	392.821	327.92	275.046	318.989	246.547	340.152	259.504	154.171
ENSG00000026297	RNASET2	ribonuclease T2	NM_003730	1545.92	0.453961	0.235648	1.92644	0.0540496	0.998968	1092.37	1581.61	1259.91	1400.03	1929.86	1191.25	1083.12	1639.74	2774.13	1636.87	1416.2
ENSG00000026508	CD44	CD44 molecule (Indian blood group)	NM_000610	4668.67	0.00357851	0.154815	0.0231148	0.981559	0.998968	4474.08	4540.14	4179.86	4466.68	4964.23	5878.17	4146.86	3760.82	5759.91	4775.88	4408.71
ENSG00000026559	KCNG1	potassium voltage-gated channel modifier subfamily G member 1	NM_002237	6.72893	-0.183429	1.03307	-0.177558	0.85907	0.998968	9.68416	10.424	19.262	3.53097	0	3.71683	2.7033	1.95672	0	0.998093	21.7421
ENSG00000026751	SLAMF7	SLAM family member 7	NM_001282588	1162.05	-0.134253	0.260226	-0.515909	0.605918	0.998968	824.122	953.326	1290.55	1486.54	1018.1	1064.87	1768.86	1211.21	714.319	1475.18	975.43
ENSG00000026950	BTN3A1	butyrophilin subfamily 3 member A1	NM_001145008	2167.9	-0.320407	0.230469	-1.39024	0.164456	0.998968	2569.21	1735.13	2796.49	2760.34	1723.8	2265.41	2510.46	1900.96	1148.96	1981.22	2454.88
ENSG00000027001	MIPEP	mitochondrial intermediate peptidase	NM_005932	44.7956	-0.207746	0.27385	-0.758612	0.448085	0.998968	55.1997	46.4344	37.6485	50.3164	44.3136	39.956	56.7693	55.7667	18.8973	48.9066	38.5428
ENSG00000027075	PRKCH	protein kinase C eta	NM_006255	1603.87	-0.307567	0.298582	-1.03009	0.302966	0.998968	1831.28	1615.73	1840.4	1458.29	1809.1	1490.45	2025.67	1624.08	500.149	1442.24	2005.22
ENSG00000027644	INSRR	insulin receptor related receptor	NM_014215	1.04787	-0.0950211	1.43372	-0.066276	0.947158	0.998968	0	3.79056	0	0.882743	1.10784	0	1.8022	0.978362	0	0	2.96483
ENSG00000027697	IFNGR1	interferon gamma receptor 1	NM_000416	1010.05	0.421866	0.453584	0.930072	0.352334	0.998968	756.333	409.38	563.852	975.431	1342.7	1436.56	808.287	832.586	2512.09	1081.93	391.358
ENSG00000027847	B4GALT7	beta-1,4-galactosyltransferase 7	NM_007255	177.286	0.241443	0.162806	1.48301	0.138071	0.998968	159.789	185.737	155.847	198.617	158.421	154.249	150.484	164.365	221.729	167.68	233.234
ENSG00000027869	SH2D2A	SH2 domain containing 2A	NM_001161441	342.627	-0.480073	0.328453	-1.46162	0.143845	0.998968	405.766	351.574	433.395	311.608	333.459	351.241	487.495	363.951	84.4081	267.489	378.51
ENSG00000028116	VRK2	VRK serine/threonine kinase 2	NM_001130480	210.652	0.245483	0.406916	0.603278	0.546323	0.998968	159.789	112.769	207.504	247.168	255.911	215.576	182.022	220.132	438.418	218.582	59.2967
ENSG00000028137	TNFRSF1B	TNF receptor superfamily member 1B	NM_001066	6754.48	0.312083	0.280891	1.11105	0.266548	0.998968	4293.96	6568.09	4481.92	6157.13	8831.69	7009.95	6121.17	6676.34	11503.4	8406.94	4248.61
ENSG00000028203	VEZT	vezatin, adherens junctions transmembrane protein	NM_001352088	181.755	-0.318969	0.274681	-1.16123	0.245547	0.998968	233.388	83.3923	182.114	185.376	240.401	232.302	214.462	194.694	149.919	162.689	120.57
ENSG00000028277	POU2F2	POU class 2 homeobox 2	NM_001207025	2485.86	0.29303	0.177073	1.65485	0.097954	0.998968	2476.24	2763.32	1806.25	2505.22	2464.94	1801.74	2266.27	2482.11	2871.13	3546.23	2361
ENSG00000028310	BRD9	bromodomain containing 9	NM_001009877	533.811	0.0431287	0.161288	0.267403	0.789159	0.998968	657.555	576.165	492.932	480.212	532.87	431.153	525.341	473.527	534.165	488.068	679.935
ENSG00000028528	SNX1	sorting nexin 1	NM_001242933	1162.23	-0.114708	0.192234	-0.596712	0.5507	0.998968	1330.6	1225.3	1350.97	1242.9	894.026	1174.52	1150.7	979.341	755.893	1314.49	1365.8
ENSG00000028839	TBPL1	TATA-box binding protein like 1	NM_001253676	106.855	0.0626464	0.178385	0.351187	0.725448	0.998968	116.21	67.2824	105.941	110.343	108.568	114.293	113.539	103.706	107.085	115.779	112.664
ENSG00000029153	ARNTL2	aryl hydrocarbon receptor nuclear translocator like 2	NM_001248002	29.8545	0.471462	0.425724	1.10743	0.268106	0.998968	18.3999	19.9004	9.631	44.1372	27.696	26.0178	36.9451	36.1994	61.7313	30.9409	16.8007
ENSG00000029363	BCLAF1	BCL2 associated transcription factor 1	NM_001077440	1103.17	-0.0117131	0.41165	-0.0284541	0.9773	0.998968	1355.78	488.035	1106.69	1110.49	1481.18	1155.01	1047.08	1038.04	2183.27	822.429	346.885
ENSG00000029364	SLC39A9	solute carrier family 39 member 9	NM_001252148	410.952	0.101966	0.146447	0.696261	0.486265	0.998968	402.861	325.988	348.467	451.964	389.959	465.533	417.209	444.176	424.56	486.071	363.686
ENSG00000029534	ANK1	ankyrin 1	NM_000037	59.3595	-0.560373	0.457441	-1.22502	0.220569	0.998968	131.705	81.497	57.786	27.365	34.343	102.213	36.044	64.5719	25.1964	32.9371	59.2967
ENSG00000029639	TFB1M	transcription factor B1, mitochondrial	NM_001350501	50.0867	-0.403243	0.324395	-1.24306	0.213846	0.998968	61.0102	29.3768	55.1594	74.1504	48.7449	55.7525	61.2748	53.8099	16.3777	42.918	52.3787
ENSG00000029725	RABEP1	rabaptin, RAB GTPase binding effector protein 1	NM_001083585	505.831	-0.0194803	0.246672	-0.0789727	0.937054	0.998968	475.492	252.072	517.448	572.9	603.772	528.72	607.341	536.143	603.455	510.026	356.768
ENSG00000029993	HMGB3	high mobility group box 3	NM_001301228	41.2165	0.369212	0.363173	1.01663	0.309331	0.998968	32.9262	29.3768	20.1376	60.9093	36.5587	34.3807	45.9561	54.7883	76.8491	22.9561	38.5428
ENSG00000030066	NUP160	nucleoporin 160	NM_001318399	353.572	-0.192473	0.253787	-0.758403	0.44821	0.998968	415.451	199.004	403.627	411.358	367.802	380.975	415.407	403.085	190.233	369.295	333.05
ENSG00000030110	BAK1	BCL2 antagonist/killer 1	NM_001188	199.19	0.17714	0.202478	0.874865	0.381647	0.998968	131.705	187.633	178.611	229.513	193.872	176.55	232.484	226.002	251.964	230.56	152.195
ENSG00000030304	MUSK	muscle associated receptor tyrosine kinase	NM_001166280	1.18752	-0.0723846	1.40137	-0.0516526	0.958805	0.998968	0	1.89528	1.75109	3.53097	1.10784	0	0	0	3.77947	0.998093	0
ENSG00000030419	IKZF2	IKAROS family zinc finger 2	NM_001079526	312.445	-0.792089	0.3771	-2.10047	0.0356874	0.998968	285.683	126.036	450.031	333.677	474.155	494.339	420.814	246.547	103.305	328.373	173.937
ENSG00000030582	GRN	granulin precursor	NM_001012479	5298.76	0.441537	0.399462	1.10533	0.269017	0.998968	3552.15	5574.02	2977.73	6180.97	4469.02	5752.73	4310.86	3087.71	13545.6	6070.4	2765.2
ENSG00000031003	FAM13B	family with sequence similarity 13 member B	NM_001101800	461.9	-0.0722385	0.257133	-0.280939	0.778758	0.998968	435.787	224.591	476.297	506.694	602.664	511.994	533.451	524.402	536.684	399.237	329.096
ENSG00000031081	ARHGAP31	Rho GTPase activating protein 31	NM_020754	379.382	0.231625	0.270157	0.857373	0.391239	0.998968	282.778	377.161	250.406	410.476	447.567	401.418	327.099	352.21	604.715	493.058	226.316
ENSG00000031691	CENPQ	centromere protein Q	NM_018132	29.756	0.162341	0.39692	0.409002	0.682539	0.998968	28.0841	13.267	36.7729	28.2478	21.0489	36.2391	36.044	49.8965	23.9366	41.9199	11.8593
ENSG00000031698	SARS1	seryl-tRNA synthetase 1	NM_001330669	822.783	-0.0727221	0.115624	-0.628954	0.529379	0.998968	975.195	849.085	770.48	745.035	787.673	863.235	874.968	802.257	699.201	849.377	834.106
ENSG00000031823	RANBP3	RAN binding protein 3	NM_001300865	563.669	-0.00180905	0.107533	-0.0168232	0.986578	0.998968	536.503	568.584	547.216	530.529	597.125	560.313	607.341	477.441	565.66	602.848	606.803
ENSG00000032219	ARID4A	AT-rich interaction domain 4A	NM_002892	738.823	-0.0946689	0.351192	-0.269564	0.787495	0.998968	958.732	346.836	783.614	809.475	913.967	782.393	698.353	699.529	1157.78	699.663	276.718
ENSG00000032389	EIPR1	EARP complex and GARP complex interacting protein 1	NM_001330530	179.433	0.0324227	0.16159	0.200648	0.840974	0.998968	219.83	162.994	185.616	166.838	148.45	165.399	197.341	193.716	146.139	204.609	182.831
ENSG00000032444	PNPLA6	patatin like phospholipase domain containing 6	NM_001166111	1164.1	0.206503	0.179571	1.14998	0.250153	0.998968	967.448	1258.47	1019.14	1190.82	1124.46	1143.86	1011.03	1176.97	1786.43	1172.76	953.688
ENSG00000032742	IFT88	intraflagellar transport 88	NM_001318491	54.1073	-0.372662	0.321	-1.16094	0.245666	0.998968	58.105	26.5339	68.2926	67.0885	67.5782	47.3896	77.4946	56.745	60.4715	25.9504	39.5311
ENSG00000033011	ALG1	ALG1 chitobiosyldiphosphodolichol beta-mannosyltransferase	NM_001330504	84.4406	0.0233346	0.189317	0.123257	0.901904	0.998968	90.0627	74.8636	68.2926	100.633	75.333	88.2748	91.0111	95.8795	61.7313	93.8208	88.945
ENSG00000033030	ZCCHC8	zinc finger CCHC-type containing 8	NM_001350935	319.89	0.0626882	0.168686	0.371627	0.71017	0.998968	270.188	262.496	314.321	367.221	320.165	296.417	371.253	281.768	422.04	320.388	292.53
ENSG00000033050	ABCF2	ATP binding cassette subfamily F member 2	NM_007189	85.0756	-0.0373546	0.19211	-0.194444	0.845828	0.998968	102.652	113.717	78.7991	82.0951	75.333	76.1951	72.9891	91.9661	69.2902	84.8379	87.9567
ENSG00000033100	CHPF2	chondroitin polymerizing factor 2	NM_001284295	686.413	0.175468	0.176236	0.995646	0.319422	0.998968	507.45	746.74	630.393	672.65	610.419	733.145	686.638	574.299	980.142	740.585	668.076
ENSG00000033122	LRRC7	leucine rich repeat containing 7	NM_001330635	14.904	0.166021	0.416514	0.398597	0.69019	0.998968	19.3683	6.63348	10.5066	19.4203	17.7254	16.7258	9.011	11.7403	28.9759	11.9771	11.8593
ENSG00000033170	FUT8	fucosyltransferase 8	NM_001371533	131.282	-0.232314	0.331724	-0.700323	0.483726	0.998968	137.515	69.1777	83.1769	180.962	163.96	175.62	161.297	187.846	109.605	101.806	73.1326
ENSG00000033178	UBA6	ubiquitin like modifier activating enzyme 6	NM_018227	414.86	-0.167776	0.356748	-0.470293	0.638146	0.998968	411.577	143.094	496.435	544.652	484.126	477.613	466.77	451.025	548.023	357.317	182.831
ENSG00000033327	GAB2	GRB2 associated binding protein 2	NM_012296	885.246	0.389301	0.477019	0.816113	0.414435	0.998968	437.724	983.65	498.186	657.644	1337.16	1165.23	489.297	605.606	2396.18	791.488	375.546
ENSG00000033627	ATP6V0A1	ATPase H+ transporting V0 subunit a1	NM_001130020	312.204	0.078788	0.283974	0.277449	0.781436	0.998968	192.715	387.585	246.028	405.179	279.175	358.674	271.231	221.11	514.007	318.392	240.151
ENSG00000033800	PIAS1	protein inhibitor of activated STAT 1	NM_001320687	644.875	-0.15268	0.32907	-0.463974	0.642666	0.998968	696.291	266.287	629.518	760.042	905.104	748.013	679.429	583.104	895.734	616.822	313.284
ENSG00000033867	SLC4A7	solute carrier family 4 member 7	NM_001258379	402.201	-0.371798	0.313126	-1.18738	0.235079	0.998968	502.608	138.355	520.074	436.958	446.459	445.091	579.407	387.431	323.774	371.291	272.765
ENSG00000034053	APBA2	amyloid beta precursor protein binding family A member 2	NM_001130414	351.488	0.0144296	0.466883	0.0309062	0.975344	0.998968	342.819	450.129	553.345	391.938	259.234	246.24	208.154	276.877	79.3688	282.46	775.798
ENSG00000034152	MAP2K3	mitogen-activated protein kinase kinase 3	NM_001316332	852.121	0.245477	0.242711	1.01139	0.311828	0.998968	655.618	1076.52	670.668	672.65	1003.7	818.633	689.342	753.339	1439.98	882.315	710.572
ENSG00000034239	EFCAB1	EF-hand calcium binding domain 1	NM_001142857	0.0861491	-0.255446	3.26031	-0.0783503	0.937549	0.998968	0	0.94764	0	0	0	0	0	0	0	0	0
ENSG00000034510	TMSB10	thymosin beta 10	NM_021103	8036.53	0.312296	0.150838	2.0704	0.0384146	0.998968	7001.65	8495.59	6916.81	7757.55	7172.15	7331.45	7033.99	8468.7	12283.3	7717.26	8223.46
ENSG00000034533	ASTE1	asteroid homolog 1	NM_001288950	59.2705	-0.0795105	0.232915	-0.341371	0.732825	0.998968	69.726	40.7485	64.7904	58.261	62.039	53.8941	73.8902	63.5935	51.6527	72.8608	40.5194
ENSG00000034677	RNF19A	ring finger protein 19A, RBR E3 ubiquitin protein ligase	NM_001280539	687.897	-0.027997	0.251472	-0.111332	0.911353	0.998968	711.786	353.47	750.343	749.449	800.967	631.862	850.639	750.404	891.954	578.894	497.104
ENSG00000034693	PEX3	peroxisomal biogenesis factor 3	NM_003630	49.1718	-0.282838	0.325983	-0.867648	0.385587	0.998968	61.0102	23.691	53.4083	60.0265	55.3919	50.1773	64.8792	64.5719	25.1964	51.9009	30.6366
ENSG00000034713	GABARAPL2	GABA type A receptor associated protein like 2	NM_007285	399.281	0.116827	0.151881	0.769201	0.441774	0.998968	381.556	501.302	363.352	321.318	376.665	393.055	375.759	433.414	343.931	445.15	456.584
ENSG00000035115	SH3YL1	SH3 and SYLF domain containing 1	NM_001159597	167.163	-0.405802	0.3439	-1.18	0.238	0.998968	286.651	113.717	239.024	174.783	148.45	156.107	166.704	187.846	52.9125	131.748	180.855
ENSG00000035141	FAM136A	family with sequence similarity 136 member A	NM_001329752	219.541	0.0347571	0.12147	0.286138	0.774773	0.998968	214.02	247.334	186.491	235.692	214.921	212.789	211.759	221.11	231.807	224.571	214.456
ENSG00000035403	VCL	vinculin	NM_003373	1551.41	-0.0815502	0.217816	-0.3744	0.708107	0.998968	2360.03	1665.95	1248.53	1407.09	1688.35	1428.19	1284.07	1824.65	1232.11	1736.68	1189.89
ENSG00000035499	DEPDC1B	DEP domain containing 1B	NM_001145208	20.2341	0.182701	0.476711	0.383254	0.701531	0.998968	11.621	6.63348	18.3865	26.4823	14.4019	27.8763	29.7363	44.0263	12.5982	17.9657	12.8476
ENSG00000035664	DAPK2	death associated protein kinase 2	NM_001363730	77.7216	-0.713551	0.348751	-2.04602	0.0407547	0.998968	99.7469	93.8164	140.963	52.9646	69.7938	116.151	61.2748	72.3988	22.6768	63.878	61.2732
ENSG00000035687	ADSS2	adenylosuccinate synthase 2	NM_001126	446.478	0.0327367	0.203812	0.160622	0.872391	0.998968	450.314	273.868	463.164	414.889	535.086	475.755	486.594	497.008	453.536	527.991	333.05
ENSG00000035720	STAP1	signal transducing adaptor family member 1	NM_001317769	46.6973	-0.0162202	0.390273	-0.0415611	0.966849	0.998968	77.4733	31.2721	51.6572	75.9159	15.5097	45.5312	30.6374	52.8316	45.3536	52.8989	34.5897
ENSG00000035862	TIMP2	TIMP metallopeptidase inhibitor 2	NM_003255	992.37	0.388474	0.370373	1.04887	0.294237	0.998968	447.408	980.807	591.869	1085.77	1122.24	1295.32	720.88	713.226	2009.42	1331.46	617.674
ENSG00000035928	RFC1	replication factor C subunit 1	NM_001204747	543.129	-0.100612	0.264584	-0.380265	0.703748	0.998968	723.407	241.648	554.221	630.279	568.321	556.596	622.66	620.282	580.778	464.113	412.112
ENSG00000036054	TBC1D23	TBC1 domain family member 23	NM_001199198	240.949	0.0389648	0.377695	0.103165	0.917832	0.998968	229.515	91.9211	250.406	289.54	278.068	273.187	256.814	250.461	388.025	257.508	84.9919
ENSG00000036257	CUL3	cullin 3	NM_001257197	530.296	0.0929189	0.230893	0.402433	0.687365	0.998968	514.229	318.407	550.718	614.389	498.527	550.091	576.704	503.857	799.987	512.022	394.323
ENSG00000036448	MYOM2	myomesin 2	NM_003970	64.7091	0.990475	1.14358	0.86612	0.386425	0.998968	15.4947	79.6018	21.8886	150.949	45.4214	6.50446	13.5165	326.773	37.7947	1.99619	11.8593
ENSG00000036530	CYP46A1	cytochrome P450 family 46 subfamily A member 1	NM_006668	4.88226	0.965008	0.663705	1.45397	0.145954	0.998968	3.87367	0.94764	1.75109	3.53097	11.0784	1.85842	2.7033	12.7187	6.29911	4.99047	3.95311
ENSG00000036549	ZZZ3	zinc finger ZZ-type containing 3	NM_001308237	231.636	-0.234598	0.285777	-0.820912	0.411696	0.998968	269.22	101.397	294.183	269.237	243.725	240.665	296.462	237.742	215.43	245.531	134.406
ENSG00000036565	SLC18A1	solute carrier family 18 member A1	NM_001135691	9.60781	0.700994	0.480248	1.45965	0.144386	0.998968	5.8105	8.52876	12.2576	2.64823	11.0784	7.43367	7.2088	23.4807	11.3384	8.98284	6.91794
ENSG00000036672	USP2	ubiquitin specific peptidase 2	NM_001243759	0.611448	0.621692	1.89906	0.327368	0.743389	0.998968	0	0	2.62664	0.882743	0	0	0	1.95672	1.25982	0	0
ENSG00000036828	CASR	calcium sensing receptor	NM_000388	1.05399	-0.0884059	1.26421	-0.0699299	0.944249	0.998968	2.90525	0.94764	1.75109	0	1.10784	0.929208	0	1.95672	0	1.99619	0
ENSG00000037042	TUBG2	tubulin gamma 2	NM_001320509	40.5123	-0.316815	0.256932	-1.23307	0.21755	0.998968	39.7051	40.7485	57.786	49.4336	34.343	41.8144	42.3517	38.1561	18.8973	37.9275	44.4725
ENSG00000037241	RPL26L1	ribosomal protein L26 like 1	NM_001317980	24.0229	0.233606	0.291901	0.800293	0.423541	0.998968	31.9577	21.7957	20.1376	24.7168	11.0784	23.2302	25.2308	31.3076	20.1572	28.9447	25.6952
ENSG00000037280	FLT4	fms related receptor tyrosine kinase 4	NM_001354989	27.6769	-0.260339	0.607265	-0.428707	0.668136	0.998968	43.5787	32.2198	53.4083	13.2411	37.6665	7.43367	18.9231	14.6754	5.03929	18.9638	59.2967
ENSG00000037474	NSUN2	NOP2/Sun RNA methyltransferase 2	NM_001193455	685.918	0.0284385	0.0908642	0.312978	0.754297	0.998968	735.028	657.662	619.011	676.181	712.34	648.587	719.078	682.897	675.265	691.679	727.372
ENSG00000037637	FBXO42	F-box protein 42	NM_018994	398.826	0.0680833	0.135164	0.503709	0.614466	0.998968	343.788	438.757	322.201	408.71	448.675	414.427	366.748	381.561	454.796	402.232	405.194
ENSG00000037749	MFAP3	microfibril associated protein 3	NM_001135037	87.6081	-0.101595	0.327993	-0.309747	0.756753	0.998968	95.8732	31.2721	95.4345	84.7433	111.892	100.355	109.033	88.0526	100.786	98.8112	47.4373
ENSG00000037757	MRI1	methylthioribose-1-phosphate isomerase 1	NM_001031727	192.214	0.0706837	0.288457	0.245041	0.806425	0.998968	245.978	233.119	189.993	184.493	149.558	119.868	199.143	218.175	95.7465	196.624	281.659
ENSG00000037897	METTL1	methyltransferase like 1	NM_005371	19.5649	0.199703	0.340766	0.586042	0.557847	0.998968	8.71575	22.7434	14.0087	25.5995	22.1568	16.7258	19.8242	25.4374	25.1964	21.9581	12.8476
ENSG00000038002	AGA	aspartylglucosaminidase	NM_000027	158.315	0.0992654	0.21774	0.455889	0.64847	0.998968	118.147	133.617	152.345	169.487	206.058	116.151	183.824	156.538	215.43	131.748	158.124
ENSG00000038210	PI4K2B	phosphatidylinositol 4-kinase type 2 beta	NM_018323	250.731	0.016389	0.302415	0.0541937	0.956781	0.998968	214.02	131.722	201.376	387.524	270.313	233.231	309.077	266.115	338.892	259.504	146.265
ENSG00000038219	BOD1L1	biorientation of chromosomes in cell division 1 like 1	NM_148894	2291.71	-0.113149	0.450051	-0.251414	0.801494	0.998968	3074.72	1048.09	2800.87	2425.78	3197.22	2426.16	1521.06	2123.05	3944.5	2183.83	463.502
ENSG00000038274	MAT2B	methionine adenosyltransferase 2B	NM_013283	1155.65	-0.133686	0.216585	-0.617244	0.537074	0.998968	1330.6	832.028	1297.56	1182.88	1154.37	1265.58	1296.68	1307.09	643.769	1309.5	1092.05
ENSG00000038295	TLL1	tolloid like 1	NM_001204760	0.0802494	-0.255446	3.26031	-0.0783503	0.937549	0.998968	0	0	0	0.882743	0	0	0	0	0	0	0
ENSG00000038358	EDC4	enhancer of mRNA decapping 4	NM_014329	555.226	0.0522974	0.135585	0.385716	0.699707	0.998968	504.545	648.186	609.38	504.046	491.88	511.994	564.99	499.943	545.503	559.93	667.087
ENSG00000038382	TRIO	trio Rho guanine nucleotide exchange factor	NM_007118	581.054	0.049979	0.230863	0.216488	0.828608	0.998968	482.271	651.029	461.413	552.597	664.703	695.048	508.22	601.693	784.869	651.755	337.991
ENSG00000038427	VCAN	versican	NM_001126336	10065.7	0.100307	0.556682	0.180188	0.857005	0.998968	7883.88	3575.45	5853.02	12075	12218.4	19724.3	7331.35	3842.03	24236.5	11384.3	2598.18
ENSG00000038532	CLEC16A	C-type lectin domain containing 16A	NM_001243403	376.905	0.0176773	0.140048	0.126224	0.899555	0.998968	300.209	415.066	359.849	349.566	394.391	426.507	382.066	378.626	325.034	432.174	382.463
ENSG00000039068	CDH1	cadherin 1	NM_001317184	7.19184	0.614623	0.503124	1.22161	0.221854	0.998968	2.90525	5.68584	7.00437	6.1792	13.2941	4.64604	2.7033	11.7403	10.0786	4.99047	9.88278
ENSG00000039123	MTREX	Mtr4 exosome RNA helicase	NM_015360	415.445	-0.254343	0.375636	-0.6771	0.498342	0.998968	513.261	145.937	498.186	444.902	562.782	446.949	477.583	504.835	435.898	398.239	141.324
ENSG00000039139	DNAH5	dynein axonemal heavy chain 5	NM_001369	0.114529	0.878086	3.26031	0.269326	0.787679	0.998968	0	0	0	0	0	0	0	0	1.25982	0	0
ENSG00000039319	ZFYVE16	zinc finger FYVE-type containing 16	NM_001105251	218.469	-0.176811	0.380144	-0.465115	0.641849	0.998968	205.304	76.7588	240.775	234.81	291.362	293.63	253.209	219.153	288.499	222.575	77.0857
ENSG00000039523	RIPOR1	RHO family interacting cell polarization regulator 1	NM_001193522	524.055	0.364464	0.305603	1.19261	0.233022	0.998968	205.304	578.06	422.013	471.385	628.145	483.188	532.55	481.354	959.984	553.942	448.678
ENSG00000039560	RAI14	retinoic acid induced 14	NM_001145520	1.04155	-2.22182	1.35981	-1.63393	0.102274	0.998968	0.968416	0.94764	0	1.76549	2.21568	1.85842	2.7033	0	0	0.998093	0
ENSG00000039600	SOX30	SRY-box transcription factor 30	NM_001308165	4.10878	0.532031	0.627041	0.848479	0.396171	0.998968	3.87367	3.79056	1.75109	3.53097	6.64703	4.64604	0.9011	5.87017	1.25982	7.98475	4.94139
ENSG00000039650	PNKP	polynucleotide kinase 3'-phosphatase	NM_007254	385.005	-0.0288543	0.137919	-0.209213	0.834282	0.998968	372.84	459.605	395.747	368.987	370.018	352.17	394.682	303.292	400.623	380.274	436.819
ENSG00000039987	BEST2	bestrophin 2	NM_017682	0.749952	-0.591877	1.559	-0.379651	0.704204	0.998968	0.968416	1.89528	0.875546	0.882743	1.10784	0	0	0	2.51964	0	0
ENSG00000040199	PHLPP2	PH domain and leucine rich repeat protein phosphatase 2	NM_001289003	135.671	-0.0359121	0.192248	-0.186801	0.851817	0.998968	147.199	111.822	139.212	115.639	193.872	131.948	119.846	155.56	112.124	130.75	134.406
ENSG00000040275	SPDL1	spindle apparatus coiled-coil protein 1	NM_001329639	57.1293	-0.439463	0.293009	-1.49983	0.133659	0.998968	75.5365	24.6386	81.4258	58.261	58.7155	68.7614	74.7913	53.8099	44.0938	43.9161	44.4725
ENSG00000040341	STAU2	staufen double-stranded RNA binding protein 2	NM_001164380	144.481	-0.277869	0.227831	-1.21963	0.222605	0.998968	148.168	99.5022	140.087	172.135	192.764	159.824	168.506	171.213	99.5259	138.735	98.8278
ENSG00000040487	SLC66A1	solute carrier family 66 member 1	NM_001040125	92.4164	0.357331	0.275563	1.29673	0.194725	0.998968	72.6312	124.141	62.1638	80.3296	97.4898	89.204	60.3737	71.4204	161.257	91.8246	105.746
ENSG00000040531	CTNS	cystinosin, lysosomal cystine transporter	NM_001031681	110.476	-0.150754	0.196508	-0.767164	0.442984	0.998968	91.0311	143.094	89.3057	107.695	105.245	130.089	136.066	94.9011	93.2268	124.762	99.816
ENSG00000040608	RTN4R	reticulon 4 receptor	NM_023004	14.3076	0.0701958	0.495707	0.141608	0.88739	0.998968	15.4947	16.1099	17.5109	9.71017	9.97055	8.36288	21.6264	14.6754	1.25982	16.9676	25.6952
ENSG00000040633	PHF23	PHD finger protein 23	NM_001284517	221.963	0.0717363	0.19931	0.359924	0.718904	0.998968	246.946	162.046	228.517	205.679	186.117	202.567	292.858	199.586	257.004	274.476	185.796
ENSG00000040933	INPP4A	inositol polyphosphate-4-phosphatase type I A	NM_001134224	1580.66	-0.227182	0.179173	-1.26795	0.204816	0.998968	1552.37	1402.51	1837.77	1758.42	1750.39	1490.45	1893.21	1637.78	939.827	1461.21	1663.27
ENSG00000041353	RAB27B	RAB27B, member RAS oncogene family	NM_001375327	80.4838	-0.472658	0.410466	-1.15152	0.24952	0.998968	146.231	73.9159	128.705	50.3164	80.8722	76.1951	71.1869	125.23	44.0938	62.8799	25.6952
ENSG00000041357	PSMA4	proteasome 20S subunit alpha 4	NM_001102667	992.49	0.31008	0.220872	1.40389	0.160352	0.998968	770.859	770.431	892.181	1062.82	1059.09	839.075	994.815	1157.4	1579.82	1118.86	672.029
ENSG00000041515	MYO16	myosin XVI	NM_001198950	1.09056	-2.31249	1.65324	-1.39876	0.161884	0.998968	0.968416	0	1.75109	0	0	5.57525	2.7033	0	0	0.998093	0
ENSG00000041802	LSG1	large 60S subunit nuclear export GTPase 1	NM_018385	411.837	0.0418411	0.132591	0.315564	0.752334	0.998968	385.43	378.108	407.129	395.469	397.714	377.259	510.023	380.583	469.914	443.153	385.428
ENSG00000041880	PARP3	poly(ADP-ribose) polymerase family member 3	NM_001003931	125.624	-0.00338173	0.1824	-0.0185402	0.985208	0.998968	108.463	142.146	144.465	122.701	129.617	97.5669	136.066	129.144	95.7465	122.765	153.183
ENSG00000041982	TNC	tenascin C	NM_002160	1.4065	-0.221129	1.13598	-0.19466	0.845659	0.998968	0	0.94764	1.75109	2.64823	3.32352	0.929208	0.9011	0.978362	0	3.99237	0
ENSG00000041988	THAP3	THAP domain containing 3	NM_001195752	68.6719	0.0346649	0.232285	0.149235	0.881369	0.998968	58.105	70.1254	65.6659	88.2743	46.5292	68.7614	79.2968	61.6368	49.1331	85.836	82.027
ENSG00000042062	RIPOR3	RIPOR family member 3	NM_001290268	33.5191	0.518214	0.411587	1.25906	0.208008	0.998968	42.6103	44.5391	31.5197	27.365	9.97055	29.7347	17.1209	30.3292	26.4563	35.9314	73.1326
ENSG00000042088	TDP1	tyrosyl-DNA phosphodiesterase 1	NM_001008744	180.498	-0.149119	0.244598	-0.60965	0.542094	0.998968	236.294	180.999	168.98	169.487	158.421	204.426	192.835	219.153	85.6679	159.695	209.515
ENSG00000042286	AIFM2	apoptosis inducing factor mitochondria associated 2	NM_001198696	64.193	-0.0638623	0.206955	-0.308581	0.75764	0.998968	57.1366	62.5442	62.1638	70.6194	58.7155	70.6198	75.6924	63.5935	39.0545	71.8627	74.1208
ENSG00000042304	C2orf83	chromosome 2 open reading frame 83	NM_001162483	0.0898434	0.878086	3.26031	0.269326	0.787679	0.998968	0	0	0	0	0	0	0	0	0	0	0.988278
ENSG00000042317	SPATA7	spermatogenesis associated 7	NM_001040428	18.2152	-0.596461	0.421866	-1.41387	0.157401	0.998968	20.3367	7.58112	21.0131	24.7168	26.5881	22.301	23.4286	22.5023	5.03929	17.9657	8.8945
ENSG00000042429	MED17	mediator complex subunit 17	NM_004268	91.0243	0.166367	0.235601	0.706137	0.480103	0.998968	102.652	102.345	91.0568	97.9845	68.686	82.6995	64.8792	94.9011	81.8884	71.8627	142.312
ENSG00000042445	RETSAT	retinol saturase	NM_017750	201.422	-0.15632	0.175819	-0.889094	0.373953	0.998968	208.209	221.748	236.397	194.203	171.715	210.93	222.572	230.894	129.762	183.649	205.562
ENSG00000042493	CAPG	capping actin protein, gelsolin like	NM_001256139	765.192	0.394979	0.407512	0.969247	0.332422	0.998968	622.692	982.703	349.343	670.002	609.311	971.952	599.232	499.943	1804.07	943.198	364.674
ENSG00000042753	AP2S1	adaptor related protein complex 2 subunit sigma 1	NM_001301076	461.409	0.269291	0.228347	1.17931	0.238275	0.998968	465.808	494.668	337.961	421.951	471.939	456.241	355.935	474.506	792.428	462.117	341.944
ENSG00000042781	USH2A	usherin	NM_007123	0.427185	-0.749584	1.99126	-0.376437	0.706592	0.998968	1.93683	0	0	0.882743	0	0	0.9011	0.978362	0	0	0
ENSG00000042813	ZPBP	zona pellucida binding protein	NM_001159878	0.0907358	0.878086	3.26031	0.269326	0.787679	0.998968	0	0	0	0	0	0	0	0	0	0.998093	0
ENSG00000042832	TG	thyroglobulin	NM_003235	13.5205	0.125686	0.526782	0.238591	0.811423	0.998968	25.1788	2.84292	22.7642	8.82743	7.75487	13.9381	9.9121	10.762	23.9366	7.98475	14.8242
ENSG00000042980	ADAM28	ADAM metallopeptidase domain 28	NM_001304351	151.333	-0.0102016	0.4288	-0.0237909	0.981019	0.998968	296.335	72.0206	157.598	153.597	122.97	157.965	100.923	148.711	278.421	121.767	54.3553
ENSG00000043143	JADE2	jade family PHD finger 2	NM_001289984	1369.5	-0.0832189	0.237665	-0.350153	0.726224	0.998968	1606.6	1347.54	1871.04	1218.19	1075.71	1295.32	1372.38	1266.98	772.271	1397.33	1841.16
ENSG00000043355	ZIC2	Zic family member 2	NM_007129	0.172298	-0.667639	3.26031	-0.204778	0.837746	0.998968	0	1.89528	0	0	0	0	0	0	0	0	0
ENSG00000043462	LCP2	lymphocyte cytosolic protein 2	NM_005565	2618.61	0.154676	0.172411	0.897132	0.369648	0.998968	1928.12	2661.92	2627.51	2391.35	2887.03	2125.1	2983.54	2460.58	3591.75	2598.04	2549.76
ENSG00000043514	TRIT1	tRNA isopentenyltransferase 1	NM_001312691	115.966	-0.0477499	0.169616	-0.281518	0.778314	0.998968	123.957	91.9211	91.9323	119.17	140.696	128.231	126.154	110.555	109.605	117.775	115.628
ENSG00000043591	ADRB1	adrenoceptor beta 1	NM_000684	13.3482	0.585254	0.702344	0.833287	0.404683	0.998968	7.74733	30.3245	10.5066	1.76549	4.43136	15.7965	8.1099	14.6754	41.5741	3.99237	7.90622
ENSG00000044012	GUCA2B	guanylate cyclase activator 2B	NM_007102	0.0880378	-0.255446	3.26031	-0.0783503	0.937549	0.998968	0.968416	0	0	0	0	0	0	0	0	0	0
ENSG00000044090	CUL7	cullin 7	NM_001168370	143.984	0.107398	0.205855	0.521716	0.601868	0.998968	153.01	162.046	149.718	125.35	134.049	103.142	154.088	159.473	99.5259	150.712	192.714
ENSG00000044115	CTNNA1	catenin alpha 1	NM_001290307	992.356	0.182356	0.270027	0.675326	0.499469	0.998968	716.628	1059.46	638.273	1127.26	1110.05	1091.82	877.672	925.531	1666.74	1071.95	630.521
ENSG00000044446	PHKA2	phosphorylase kinase regulatory subunit alpha 2	NM_000292	378.915	-0.0499021	0.138658	-0.359893	0.718927	0.998968	403.83	416.014	367.729	316.022	432.057	393.055	356.836	301.336	400.623	384.266	396.299
ENSG00000044459	CNTLN	centlein	NM_001114395	113.041	0.277176	0.425693	0.651118	0.51497	0.998968	87.1575	80.5494	55.1594	132.411	153.99	138.452	86.5056	125.23	240.626	107.794	35.578
ENSG00000044524	EPHA3	EPH receptor A3	NM_005233	0.0844735	-0.255446	3.26031	-0.0783503	0.937549	0.998968	0	0	0	0	0	0.929208	0	0	0	0	0
ENSG00000044574	HSPA5	heat shock protein family A (Hsp70) member 5	NM_005347	2628.82	0.17056	0.230609	0.739604	0.45954	0.998968	1739.28	2972.75	2134.58	3575.11	2435.03	2507	2233.83	2764.85	3829.86	2685.87	2038.82
ENSG00000046604	DSG2	desmoglein 2	NM_001943	1.79795	1.51305	0.865859	1.74746	0.0805584	0.998968	0.968416	0.94764	1.75109	0.882743	2.21568	0	0.9011	4.89181	1.25982	2.99428	2.96483
ENSG00000046647	GEMIN8	gem nuclear organelle associated protein 8	NM_001042479	57.3397	-0.255615	0.253215	-1.00948	0.312746	0.998968	60.0418	46.4344	79.6747	67.0885	64.2547	56.6817	53.1649	71.4204	32.7554	39.9237	59.2967
ENSG00000046651	OFD1	OFD1 centriole and centriolar satellite protein	NM_001330209	448.407	-0.386198	0.242535	-1.59234	0.111308	0.998968	554.903	293.768	625.14	451.082	461.969	436.728	609.144	458.852	245.665	367.298	427.924
ENSG00000046653	GPM6B	glycoprotein M6B	NM_001001994	25.6714	-0.303028	0.502827	-0.602648	0.546743	0.998968	42.6103	5.68584	50.7817	23.8341	19.9411	26.947	23.4286	31.3076	10.0786	33.9352	13.8359
ENSG00000046889	PREX2	phosphatidylinositol-3,4,5-trisphosphate dependent Rac exchange factor 2	NM_024870	0.287945	1.20163	2.43383	0.493723	0.621502	0.998968	0	0	0	0	0	0.929208	0	0.978362	1.25982	0	0
ENSG00000047056	WDR37	WD repeat domain 37	NM_014023	505.368	0.107354	0.124991	0.858897	0.390397	0.998968	555.871	509.83	532.332	466.971	422.087	446.02	508.22	524.402	477.473	510.026	605.814
ENSG00000047188	YTHDC2	YTH domain containing 2	NM_001345975	440.164	-0.129809	0.312331	-0.415614	0.677693	0.998968	571.366	157.308	503.439	455.495	566.106	401.418	525.341	457.874	497.63	422.194	283.636
ENSG00000047230	CTPS2	CTP synthase 2	NM_001144002	58.0788	-0.161405	0.242554	-0.665438	0.505771	0.998968	58.105	58.7537	75.2969	46.7854	69.7938	56.6817	58.5715	72.3988	30.2357	57.8894	54.3553
ENSG00000047249	ATP6V1H	ATPase H+ transporting V1 subunit H	NM_015941	196.157	0.101776	0.154204	0.660009	0.509248	0.998968	184.968	159.204	159.349	176.549	217.136	215.576	225.275	214.261	199.052	218.582	187.773
ENSG00000047315	POLR2B	RNA polymerase II subunit B	NM_000938	1042.56	-0.0141959	0.232971	-0.0609342	0.951412	0.998968	1129.17	505.092	1115.45	977.197	1277.34	1109.47	1210.18	1117.29	1131.32	1015.06	880.555
ENSG00000047346	FAM214A	family with sequence similarity 214 member A	NM_001286495	386.182	-0.366223	0.269382	-1.35949	0.173991	0.998968	480.334	181.947	457.035	511.108	454.214	445.091	413.605	428.523	308.656	323.382	244.105
ENSG00000047365	ARAP2	ArfGAP with RhoGAP domain, ankyrin repeat and PH domain 2	NM_015230	1118.18	-0.278115	0.411891	-0.675215	0.499539	0.998968	1164.04	316.512	1419.26	1197	1712.72	1080.67	1469.69	1142.73	1511.79	886.307	399.264
ENSG00000047410	TPR	translocated promoter region, nuclear basket protein	NM_003292	1407.86	-0.418627	0.456973	-0.916085	0.359622	0.998968	1651.15	445.391	2129.33	1797.26	1917.67	1690.23	1217.39	1495.92	1429.9	1456.22	255.964
ENSG00000047457	CP	ceruloplasmin	NM_000096	4.8776	0.0792073	0.645423	0.122722	0.902328	0.998968	4.84208	0.94764	8.75546	2.64823	5.53919	4.64604	6.3077	10.762	1.25982	3.99237	3.95311
ENSG00000047578	KATNIP	katanin interacting protein	NM_015202	246.464	-0.00656675	0.137648	-0.047707	0.96195	0.998968	221.767	297.559	226.766	218.92	257.019	265.754	239.693	230.894	275.901	250.521	226.316
ENSG00000047579	DTNBP1	dystrobrevin binding protein 1	NM_001271667	213.585	-0.0618216	0.156492	-0.395047	0.692808	0.998968	184.968	240.701	175.109	236.575	225.999	216.506	238.792	248.504	197.792	205.607	178.878
ENSG00000047597	XK	X-linked Kx blood group	NM_021083	21.7793	-0.258635	0.495335	-0.522141	0.601572	0.998968	43.5787	28.4292	14.0087	18.5376	19.9411	24.1594	13.5165	40.1129	21.417	5.98856	9.88278
ENSG00000047617	ANO2	anoctamin 2	NM_001278596	0.831251	1.23845	1.59158	0.778124	0.436496	0.998968	0	2.84292	0	0	1.10784	0	0	2.93509	1.25982	0.998093	0
ENSG00000047621	C12orf4	chromosome 12 open reading frame 4	NM_001304811	114.488	-0.302031	0.369216	-0.818034	0.413338	0.998968	111.368	44.5391	133.083	156.246	128.509	124.514	162.198	143.819	100.786	113.783	40.5194
ENSG00000047634	SCML1	Scm polycomb group protein like 1	NM_001037535	104.155	0.290768	0.390556	0.744497	0.456576	0.998968	73.5996	51.1726	163.727	96.219	160.637	81.7703	46.8572	105.663	190.233	91.8246	84.0036
ENSG00000047644	WWC3	WWC family member 3	NM_015691	557.412	-0.292199	0.158882	-1.83909	0.0659017	0.998968	571.366	755.269	513.945	599.383	486.341	582.614	672.221	568.428	425.82	451.138	505.01
ENSG00000047648	ARHGAP6	Rho GTPase activating protein 6	NM_001174	28.2812	0.356742	0.57159	0.624121	0.532548	0.998968	56.1681	47.382	20.1376	20.3031	11.0784	15.7965	9.011	73.3772	15.1179	22.9561	19.7656
ENSG00000047662	FAM184B	family with sequence similarity 184 member B	NM_015688	6.08479	-0.0510457	0.478025	-0.106785	0.91496	0.998968	5.8105	3.79056	6.12882	7.06194	7.75487	6.50446	6.3077	5.87017	3.77947	8.98284	4.94139
ENSG00000047849	MAP4	microtubule associated protein 4	NM_001134364	1196.79	-0.12336	0.128024	-0.963567	0.335263	0.998968	1135.95	1304.9	1221.39	1279.09	1170.99	1238.63	1285.87	1256.22	855.419	1199.71	1216.57
ENSG00000047932	GOPC	golgi associated PDZ and coiled-coil motif containing	NM_001017408	297.733	-0.265429	0.348379	-0.761896	0.446122	0.998968	391.24	90.9734	398.373	320.436	285.822	317.789	415.407	361.994	190.233	277.47	225.327
ENSG00000048028	USP28	ubiquitin specific peptidase 28	NM_001301029	498.101	-0.532314	0.292147	-1.82208	0.0684432	0.998968	592.671	363.894	689.93	519.936	456.43	525.003	780.353	433.414	175.115	456.129	486.233
ENSG00000048052	HDAC9	histone deacetylase 9	NM_001204144	138.53	-0.0720163	0.430143	-0.167424	0.867036	0.998968	145.262	47.382	95.4345	190.672	168.392	181.196	158.594	135.014	182.674	181.653	37.5546
ENSG00000048140	TSPAN17	tetraspanin 17	NM_001006616	396.578	0.0868142	0.105071	0.826246	0.408664	0.998968	383.493	405.59	366.854	393.703	371.126	356.816	436.132	384.496	440.938	399.237	423.971
ENSG00000048162	NOP16	NOP16 nucleolar protein	NM_001256539	60.9512	0.00551831	0.242267	0.0227778	0.981828	0.998968	70.6944	56.8584	62.1638	76.7986	33.2352	60.3985	65.7803	60.6585	52.9125	51.9009	79.0622
ENSG00000048342	CC2D2A	coiled-coil and C2 domain containing 2A	NM_001080522	26.2159	-0.766989	0.439155	-1.74651	0.0807223	0.998968	62.9471	16.1099	36.7729	22.0686	29.9116	30.6639	17.1209	10.762	25.1964	25.9504	10.8711
ENSG00000048392	RRM2B	ribonucleotide reductase regulatory TP53 inducible subunit M2B	NM_001172477	197.46	-0.0226901	0.343779	-0.0660022	0.947376	0.998968	189.81	85.2876	197.873	187.142	280.283	223.01	226.176	203.499	307.397	181.653	89.9333
ENSG00000048462	TNFRSF17	TNF receptor superfamily member 17	NM_001192	80.4034	0.0953647	0.665542	0.143289	0.886062	0.998968	29.0525	31.2721	14.0087	242.754	45.4214	121.726	64.8792	136.971	71.8099	104.8	21.7421
ENSG00000048471	SNX29	sorting nexin 29	NM_001009607	570.429	0.0295579	0.188555	0.15676	0.875434	0.998968	404.798	648.186	466.666	577.314	665.811	666.242	533.451	497.986	719.358	591.869	503.033
ENSG00000048540	LMO3	LIM domain only 3	NM_001001395	0.180579	1.59018	3.25396	0.488689	0.625062	0.998968	0	0	0	0	0	0	0	0	0	0.998093	0.988278
ENSG00000048544	MRPS10	mitochondrial ribosomal protein S10	NM_018141	145.813	0.285313	0.178642	1.59712	0.110238	0.998968	109.431	145.937	115.572	124.467	138.48	138.452	173.011	187.846	172.596	169.676	128.476
ENSG00000048649	RSF1	remodeling and spacing factor 1	NM_016578	912.646	-0.255686	0.281189	-0.909301	0.363191	0.998968	1256.04	467.186	914.07	927.763	1291.74	966.377	965.979	897.158	1063.29	784.501	505.01
ENSG00000048707	VPS13D	vacuolar protein sorting 13 homolog D	NM_015378	983.051	-0.255099	0.174236	-1.4641	0.143166	0.998968	1150.48	665.243	1241.52	995.734	1089.01	1072.31	1098.44	871.721	792.428	850.376	986.301
ENSG00000048740	CELF2	CUGBP Elav-like family member 2	NM_001025076	2784.42	-0.143023	0.234004	-0.611198	0.541068	0.998968	3331.35	1440.41	2636.27	2954.54	3642.57	2958.6	3219.63	2731.59	3092.86	2369.47	2251.3
ENSG00000048828	FAM120A	family with sequence similarity 120A	NM_001286722	1835.25	0.00452378	0.136753	0.0330798	0.973611	0.998968	1584.33	1847.9	1716.07	1778.73	2112.65	1938.33	1852.66	1669.09	2285.32	1811.54	1591.13
ENSG00000048991	R3HDM1	R3H domain containing 1	NM_001282798	342.32	-0.0666846	0.208173	-0.320332	0.748716	0.998968	290.525	200.9	386.991	410.476	407.685	367.967	371.253	341.448	380.466	303.42	304.39
ENSG00000049089	COL9A2	collagen type IX alpha 2 chain	NM_001852	105.415	0.124637	0.292388	0.426274	0.669908	0.998968	149.136	119.403	67.417	86.5088	139.588	88.2748	63.9781	103.706	153.698	108.792	79.0622
ENSG00000049130	KITLG	KIT ligand	NM_000899	0.36573	-0.358491	2.35785	-0.152041	0.879154	0.998968	1.93683	0	0	0	1.10784	0	0	0.978362	0	0	0
ENSG00000049167	ERCC8	ERCC excision repair 8, CSA ubiquitin ligase complex subunit	NM_000082	48.7125	-0.144102	0.276746	-0.5207	0.602576	0.998968	54.2313	29.3768	58.6616	46.7854	68.686	60.3985	35.1429	49.8965	49.1331	51.9009	31.6249
ENSG00000049192	ADAMTS6	ADAM metallopeptidase with thrombospondin type 1 motif 6	NM_197941	14.5201	-0.650872	0.634487	-1.02582	0.304975	0.998968	21.3052	0	20.1376	17.6549	14.4019	11.1505	32.4396	16.6322	10.0786	10.979	4.94139
ENSG00000049239	H6PD	hexose-6-phosphate dehydrogenase/glucose 1-dehydrogenase	NM_001282587	891.685	0.223202	0.160154	1.39367	0.163418	0.998968	791.196	1013.97	951.718	738.856	747.791	851.155	789.364	813.019	883.135	980.128	1248.19
ENSG00000049245	VAMP3	vesicle associated membrane protein 3	NM_004781	600.201	0.176149	0.231706	0.760229	0.447118	0.998968	426.103	725.892	506.066	596.734	638.115	583.543	534.352	528.316	972.583	647.763	442.748
ENSG00000049246	PER3	period circadian regulator 3	NM_001289861	56.264	-0.041888	0.232173	-0.180418	0.856825	0.998968	60.0418	45.4867	73.5459	55.6128	47.6371	51.1065	64.8792	58.7017	41.5741	74.857	45.4608
ENSG00000049247	UTS2	urotensin 2	NM_006786	3.70589	-0.963647	0.712685	-1.35214	0.176332	0.998968	3.87367	2.84292	1.75109	8.82743	3.32352	6.50446	4.5055	3.91345	1.25982	0.998093	2.96483
ENSG00000049249	TNFRSF9	TNF receptor superfamily member 9	NM_001561	71.4158	-0.203372	0.343336	-0.592341	0.553622	0.998968	81.347	79.6018	79.6747	35.3097	65.3625	109.647	74.7913	63.5935	26.4563	80.8456	88.945
ENSG00000049283	EPN3	epsin 3	NM_017957	0.94308	-2.07464	1.40765	-1.47384	0.140526	0.998968	2.90525	0.94764	0.875546	2.64823	1.10784	0	0.9011	0	0	0	0.988278
ENSG00000049323	LTBP1	latent transforming growth factor beta binding protein 1	NM_000627	34.4801	-0.318834	0.798683	-0.3992	0.689746	0.998968	132.673	48.3296	28.0175	1.76549	21.0489	17.655	10.8132	73.3772	13.858	11.9771	19.7656
ENSG00000049449	RCN1	reticulocalbin 1	NM_002901	55.6982	0.0526952	0.199874	0.263643	0.792055	0.998968	44.5471	72.9683	52.5328	52.9646	55.3919	56.6817	49.5605	65.5503	59.2116	49.9047	53.367
ENSG00000049540	ELN	elastin	NM_000501	0.687278	-2.47969	1.49089	-1.66322	0.096268	0.998968	0.968416	0.94764	0.875546	0	1.10784	1.85842	1.8022	0	0	0	0
ENSG00000049541	RFC2	replication factor C subunit 2	NM_001278791	141.651	0.103825	0.179853	0.577274	0.563755	0.998968	137.515	158.256	103.314	135.942	142.911	137.523	150.484	177.084	134.801	166.682	113.652
ENSG00000049618	ARID1B	AT-rich interaction domain 1B	NM_001363725	1213.68	-0.0205579	0.102359	-0.20084	0.840824	0.998968	1201.8	1124.85	1206.5	1133.44	1385.91	1264.65	1221.89	1152.51	1331.63	1099.9	1227.44
ENSG00000049656	CLPTM1L	CLPTM1 like	NM_030782	885.566	0.100374	0.168893	0.594306	0.552307	0.998968	763.112	907.839	693.432	1196.12	753.33	910.624	815.496	942.163	1001.56	945.194	812.364
ENSG00000049759	NEDD4L	NEDD4 like E3 ubiquitin protein ligase	NM_001144964	49.6899	-0.0253571	0.317429	-0.0798827	0.936331	0.998968	54.2313	46.4344	26.2664	39.7234	54.2841	83.6288	45.055	49.8965	70.55	42.918	33.6014
ENSG00000049768	FOXP3	forkhead box P3	NM_001114377	41.5179	-0.110768	0.346075	-0.320069	0.748916	0.998968	42.6103	57.806	56.9105	50.3164	21.0489	33.4515	36.9451	48.9181	16.3777	40.9218	51.3904
ENSG00000049769	PPP1R3F	protein phosphatase 1 regulatory subunit 3F	NM_001184745	43.9497	0.159462	0.407603	0.391219	0.695635	0.998968	61.0102	52.1202	50.7817	25.5995	26.5881	36.2391	43.2528	53.8099	15.1179	33.9352	84.9919
ENSG00000049860	HEXB	hexosaminidase subunit beta	NM_000521	760.601	0.200581	0.287408	0.697898	0.485241	0.998968	613.008	770.431	518.323	822.716	813.154	908.766	602.836	567.45	1418.56	820.433	510.94
ENSG00000049883	PTCD2	pentatricopeptide repeat domain 2	NM_001284403	87.2841	-0.0967838	0.348536	-0.277687	0.781253	0.998968	98.7785	42.6438	118.199	104.164	67.5782	99.4253	95.5166	95.8795	31.4956	89.8284	116.617
ENSG00000050030	NEXMIF	neurite extension and migration factor	NM_001008537	3.08984	-0.63235	0.825307	-0.766199	0.443558	0.998968	6.77891	0	3.50218	1.76549	6.64703	3.71683	2.7033	3.91345	0	1.99619	2.96483
ENSG00000050130	JKAMP	JNK1/MAPK8 associated membrane protein	NM_001098625	225.308	0.0689085	0.269311	0.25587	0.798051	0.998968	207.241	127.931	234.646	263.94	232.646	252.745	229.781	262.201	306.137	241.539	119.582
ENSG00000050165	DKK3	dickkopf WNT signaling pathway inhibitor 3	NM_001018057	4.72616	-1.78336	0.805169	-2.21489	0.0267674	0.998968	19.3683	3.79056	3.50218	4.41372	3.32352	6.50446	3.6044	0.978362	2.51964	2.99428	0.988278
ENSG00000050327	ARHGEF5	Rho guanine nucleotide exchange factor 5	NM_001002861	9.78379	-0.214741	0.455185	-0.471767	0.637093	0.998968	7.74733	6.63348	18.3865	11.4757	9.97055	7.43367	10.8132	8.80526	2.51964	11.9771	11.8593
ENSG00000050344	NFE2L3	nuclear factor, erythroid 2 like 3	NM_004289	138.664	0.0366087	0.1967	0.186115	0.852355	0.998968	134.61	134.565	148.843	135.942	187.225	99.4253	121.649	136.971	134.801	173.668	117.605
ENSG00000050393	MCUR1	mitochondrial calcium uniporter regulator 1	NM_001031713	162.879	0.0440546	0.183134	0.240559	0.809897	0.998968	195.62	179.104	115.572	153.597	159.529	144.027	180.22	196.651	167.556	135.741	164.054
ENSG00000050405	LIMA1	LIM domain and actin binding 1	NM_001113546	124.768	-0.0272093	0.435047	-0.0625435	0.95013	0.998968	137.515	56.8584	171.607	97.9845	104.137	118.009	193.737	159.473	26.4563	131.748	174.925
ENSG00000050426	LETMD1	LETM1 domain containing 1	NM_001024668	405.818	-0.0486848	0.208208	-0.233827	0.815119	0.998968	381.556	413.171	524.452	383.11	405.469	393.055	375.759	406.999	245.665	386.262	548.494
ENSG00000050438	SLC4A8	solute carrier family 4 member 8	NM_001039960	105.54	0.0931752	0.212166	0.439162	0.660544	0.998968	64.8839	91.9211	135.71	109.46	121.862	96.6377	100.923	102.728	104.565	100.807	131.441
ENSG00000050555	LAMC3	laminin subunit gamma 3	NM_006059	3.64439	0.0497504	0.930956	0.0534402	0.957381	0.998968	4.84208	0.94764	10.5066	6.1792	0	1.85842	0.9011	2.93509	0	5.98856	5.92967
ENSG00000050628	PTGER3	prostaglandin E receptor 3	NM_000957	3.67101	-0.993378	0.978253	-1.01546	0.309886	0.998968	7.74733	5.68584	3.50218	8.82743	1.10784	4.64604	0	5.87017	0	2.99428	0
ENSG00000050730	TNIP3	TNFAIP3 interacting protein 3	NM_001128843	14.6767	-0.636126	0.476274	-1.33563	0.18167	0.998968	16.4631	6.63348	21.8886	18.5376	12.1862	12.0797	30.6374	13.6971	2.51964	11.9771	14.8242
ENSG00000050748	MAPK9	mitogen-activated protein kinase 9	NM_001135044	341.459	-0.082898	0.124825	-0.664113	0.506618	0.998968	320.546	345.889	366.854	338.091	402.146	332.657	334.308	334.6	319.995	282.46	378.51
ENSG00000050767	COL23A1	collagen type XXIII alpha 1 chain	NM_173465	4.15956	0.824896	0.824125	1.00094	0.316858	0.998968	0.968416	7.58112	0.875546	3.53097	3.32352	0	6.3077	3.91345	11.3384	0.998093	6.91794
ENSG00000050820	BCAR1	BCAR1 scaffold protein, Cas family member	NM_001170714	0.40714	-1.74474	2.3309	-0.748525	0.454144	0.998968	0	0	0	2.64823	0	0.929208	0.9011	0	0	0	0
ENSG00000051009	FAM160A2	family with sequence similarity 160 member A2	NM_001098794	453.345	-0.00956918	0.157277	-0.0608429	0.951484	0.998968	462.903	478.558	447.404	397.234	379.989	551.021	463.165	344.384	490.071	462.117	509.951
ENSG00000051108	HERPUD1	homocysteine inducible ER protein with ubiquitin like domain 1	NM_001010989	998.199	0.138882	0.318899	0.435504	0.663196	0.998968	584.923	1256.57	525.328	1009.86	1447.95	1228.41	686.638	1173.06	1384.54	992.105	690.806
ENSG00000051128	HOMER3	homer scaffold protein 3	NM_001145721	95.2477	0.239825	0.42044	0.570414	0.568397	0.998968	56.1681	133.617	42.0262	98.8672	106.353	138.452	49.5605	64.5719	199.052	94.8189	64.2381
ENSG00000051180	RAD51	RAD51 recombinase	NM_001164269	33.7092	0.34981	0.388176	0.901162	0.367502	0.998968	13.5578	36.958	21.0131	44.1372	29.9116	21.3718	47.7583	66.5286	28.9759	30.9409	29.6483
ENSG00000051341	POLQ	DNA polymerase theta	NM_199420	35.343	0.134063	0.499224	0.268543	0.788281	0.998968	25.1788	8.52876	25.3908	60.9093	23.2646	32.5223	63.077	70.4421	32.7554	25.9504	20.7538
ENSG00000051382	PIK3CB	phosphatidylinositol-4,5-bisphosphate 3-kinase catalytic subunit beta	NM_001256045	322.338	0.0986381	0.352093	0.280148	0.779364	0.998968	259.536	160.151	211.007	282.478	522.9	425.577	337.913	353.189	492.59	333.363	167.019
ENSG00000051523	CYBA	cytochrome b-245 alpha chain	NM_000101	4723.6	0.256379	0.235736	1.08757	0.276786	0.998968	3907.56	5980.56	3461.91	4067.68	4675.08	4401.66	4385.65	4191.3	8294.67	4667.08	3926.43
ENSG00000051596	THOC3	THO complex 3	NM_001376902	25.5404	-0.646511	0.363958	-1.77633	0.0756781	0.998968	39.7051	30.3245	17.5109	24.7168	13.2941	39.956	40.5495	19.5672	12.5982	22.9561	19.7656
ENSG00000051620	HEBP2	heme binding protein 2	NM_001326380	528.475	-0.154381	0.206928	-0.746062	0.45563	0.998968	621.723	628.285	508.692	564.073	471.939	579.826	464.968	324.816	705.5	461.119	482.28
ENSG00000051825	MPHOSPH9	M-phase phosphoprotein 9	NM_022782	330.667	-0.191085	0.257007	-0.743502	0.457178	0.998968	303.114	187.633	523.576	401.648	351.185	275.046	382.066	336.557	243.146	289.447	343.921
ENSG00000052126	PLEKHA5	pleckstrin homology domain containing A5	NM_001143821	44.7857	-0.759775	0.304693	-2.49358	0.0126463	0.998968	59.0734	27.4816	68.2926	44.1372	75.333	57.6109	36.9451	33.2643	23.9366	35.9314	30.6366
ENSG00000052344	PRSS8	serine protease 8	NM_002773	1.80521	0.116133	0.996447	0.116547	0.907219	0.998968	0.968416	4.7382	1.75109	2.64823	1.10784	0	0.9011	0	3.77947	0.998093	2.96483
ENSG00000052723	SIKE1	suppressor of IKBKE 1	NM_001102396	298.34	-0.274556	0.288349	-0.952168	0.341012	0.998968	402.861	126.036	372.107	316.905	270.313	328.011	412.704	328.73	229.288	266.491	228.292
ENSG00000052749	RRP12	ribosomal RNA processing 12 homolog	NM_001145114	356.044	0.467968	0.361146	1.29579	0.195049	0.998968	216.925	505.092	204.878	331.911	344.538	279.692	303.671	269.05	840.301	380.274	240.151
ENSG00000052795	FNIP2	folliculin interacting protein 2	NM_001323916	251.084	0.211074	0.34404	0.613516	0.539535	0.998968	167.536	119.403	187.367	272.768	415.44	259.249	240.594	304.271	351.49	308.411	135.394
ENSG00000052802	MSMO1	methylsterol monooxygenase 1	NM_001017369	79.8293	0.0780623	0.26555	0.293965	0.768785	0.998968	83.2838	39.8009	62.1638	91.8053	75.333	81.7703	113.539	100.771	80.6286	79.8475	69.1794
ENSG00000052841	TTC17	tetratricopeptide repeat domain 17	NM_001307943	859.62	-0.128361	0.137189	-0.935657	0.34945	0.998968	964.543	682.301	968.354	987.789	894.026	844.65	867.759	859.002	811.325	880.318	695.748
ENSG00000052850	ALX4	ALX homeobox 4	NM_021926	1.65279	-0.558437	1.03462	-0.539753	0.589367	0.998968	0	0.94764	0.875546	2.64823	3.32352	0.929208	4.5055	0.978362	0	1.99619	1.97656
ENSG00000053108	FSTL4	follistatin like 4	NM_015082	2.13127	0.231825	0.835267	0.277546	0.781361	0.998968	2.90525	3.79056	1.75109	3.53097	1.10784	0	0.9011	0.978362	2.51964	2.99428	2.96483
ENSG00000053254	FOXN3	forkhead box N3	NM_001085471	1186.54	0.0983867	0.217608	0.452129	0.651176	0.998968	1062.35	1024.4	1051.53	1147.57	1549.87	1203.32	1057.89	1068.37	1865.8	888.303	1132.57
ENSG00000053328	METTL24	methyltransferase like 24	NM_001123364	0.849127	3.18899	1.32888	2.39977	0.0164056	0.998968	0	0	0	0	0	0	0.9011	1.95672	2.51964	0.998093	2.96483
ENSG00000053371	AKR7A2	aldo-keto reductase family 7 member A2	NM_001320979	155.406	0.0293786	0.17045	0.172359	0.863155	0.998968	175.283	169.628	127.83	112.991	151.774	183.983	158.594	170.235	156.218	152.708	150.218
ENSG00000053372	MRTO4	MRT4 homolog, ribosome maturation factor	NM_016183	123.767	0.174766	0.170887	1.0227	0.306449	0.998968	128.799	105.188	103.314	125.35	113	116.151	136.967	147.733	97.0063	134.743	153.183
ENSG00000053438	NNAT	neuronatin	NM_001322802	20.7754	-0.310999	0.424914	-0.731911	0.464223	0.998968	12.5894	34.115	31.5197	24.7168	19.9411	13.0089	20.7253	10.762	12.5982	12.9752	35.578
ENSG00000053501	USE1	unconventional SNARE in the ER 1	NM_018467	116.317	0.160592	0.191353	0.839245	0.401332	0.998968	149.136	119.403	100.688	89.157	99.7055	109.647	113.539	115.447	110.864	112.785	159.113
ENSG00000053524	MCF2L2	MCF.2 cell line derived transforming sequence-like 2	NM_015078	15.978	-0.378816	0.449947	-0.841911	0.399838	0.998968	27.1157	18.0052	22.7642	7.94469	9.97055	23.2302	13.5165	13.6971	3.77947	15.9695	19.7656
ENSG00000053702	NRIP2	nuclear receptor interacting protein 2	NM_031474	84.301	0.0772768	0.265058	0.291547	0.770633	0.998968	74.5681	101.397	99.8122	98.8672	79.7644	64.1154	60.3737	71.4204	66.7706	71.8627	138.359
ENSG00000053770	AP5M1	adaptor related protein complex 5 subunit mu 1	NM_018229	294.597	-0.433637	0.339218	-1.27834	0.201129	0.998968	429.977	116.56	364.227	385.759	303.548	346.595	330.704	332.643	192.753	301.424	136.382
ENSG00000053900	ANAPC4	anaphase promoting complex subunit 4	NM_001286756	344.966	-0.238906	0.239184	-0.998836	0.317874	0.998968	387.367	176.261	457.911	375.166	418.763	354.958	386.572	365.908	269.602	327.375	274.741
ENSG00000053918	KCNQ1	potassium voltage-gated channel subfamily Q member 1	NM_000218	393.922	0.431406	0.372913	1.15685	0.247332	0.998968	263.409	514.568	207.504	285.126	436.489	498.985	240.594	272.963	891.954	413.211	308.343
ENSG00000054116	TRAPPC3	trafficking protein particle complex 3	NM_001270894	322.873	-0.00958961	0.116924	-0.0820154	0.934634	0.998968	312.798	363.894	309.943	289.54	309.087	332.657	348.726	327.751	284.72	348.335	324.155
ENSG00000054118	THRAP3	thyroid hormone receptor associated protein 3	NM_001321471	1634.69	-0.0376449	0.112717	-0.333977	0.738397	0.998968	1826.43	1400.61	1519.95	1547.45	1711.61	1732.97	1813.01	1692.57	1500.45	1700.75	1535.78
ENSG00000054148	PHPT1	phosphohistidine phosphatase 1	NM_001135860	208.175	-0.0730362	0.157909	-0.462521	0.643708	0.998968	196.589	270.077	211.882	198.617	196.087	181.196	228.879	181.975	216.689	177.661	230.269
ENSG00000054179	ENTPD2	ectonucleoside triphosphate diphosphohydrolase 2	NM_001246	0.180308	-0.667639	3.26031	-0.204778	0.837746	0.998968	0	0	0.875546	0	1.10784	0	0	0	0	0	0
ENSG00000054219	LY75	lymphocyte antigen 75	NM_002349	139.693	-0.259219	0.328473	-0.789164	0.430016	0.998968	113.305	57.806	213.633	133.294	212.705	178.408	130.66	130.122	154.958	124.762	86.9684
ENSG00000054267	ARID4B	AT-rich interaction domain 4B	NM_001206794	1378.84	-0.162917	0.279525	-0.582836	0.560003	0.998968	1824.5	621.652	1646.9	1427.4	1651.79	1456.07	1412.93	1283.61	1722.18	1242.63	877.591
ENSG00000054277	OPN3	opsin 3	NM_001030011	34.6286	0.338735	0.288572	1.17383	0.240462	0.998968	44.5471	24.6386	24.5153	31.7787	28.8038	44.602	22.5275	48.9181	34.0152	47.9085	28.6601
ENSG00000054282	SDCCAG8	SHH signaling and ciliogenesis regulator SDCCAG8	NM_001350246	143.491	0.0123071	0.181013	0.0679903	0.945793	0.998968	148.168	120.35	110.319	151.832	186.117	150.532	134.264	165.343	156.218	128.754	126.5
ENSG00000054356	PTPRN	protein tyrosine phosphatase receptor type N	NM_001199763	1.76761	0.296647	1.23449	0.240298	0.810099	0.998968	5.8105	2.84292	0.875546	0	1.10784	0	0.9011	3.91345	0	3.99237	0
ENSG00000054392	HHAT	hedgehog acyltransferase	NM_001122834	27.0508	-0.192585	0.293119	-0.657018	0.511169	0.998968	31.9577	30.3245	21.0131	25.5995	39.8822	30.6639	19.8242	34.2427	16.3777	23.9542	23.7187
ENSG00000054523	KIF1B	kinesin family member 1B	NM_001365951	425.828	0.146349	0.229592	0.637429	0.523845	0.998968	264.378	456.762	401	399.883	532.87	446.949	366.748	353.189	642.509	457.127	362.698
ENSG00000054598	FOXC1	forkhead box C1	NM_001453	2.04441	0.328368	0.784759	0.418431	0.675632	0.998968	0.968416	2.84292	0.875546	1.76549	1.10784	2.78763	2.7033	1.95672	2.51964	1.99619	2.96483
ENSG00000054611	TBC1D22A	TBC1 domain family member 22A	NM_001284303	458.604	0.121531	0.122345	0.993343	0.320543	0.998968	452.25	458.658	392.245	386.641	486.341	502.702	431.627	447.112	535.424	496.052	455.596
ENSG00000054654	SYNE2	spectrin repeat containing nuclear envelope protein 2	NM_015180	2573.72	-1.04393	0.459593	-2.27142	0.0231214	0.998968	3275.18	956.169	5543.96	3320.88	3117.46	3376.74	2577.15	2430.25	1112.42	2166.86	433.854
ENSG00000054690	PLEKHH1	pleckstrin homology, MyTH4 and FERM domain containing H1	NM_020715	4.60711	0.660313	0.58803	1.12292	0.26147	0.998968	3.87367	2.84292	6.12882	7.06194	0	2.78763	3.6044	3.91345	7.55893	5.98856	6.91794
ENSG00000054793	ATP9A	ATPase phospholipid transporting 9A (putative)	NM_006045	61.1618	-0.422903	0.520584	-0.812362	0.416584	0.998968	128.799	124.141	75.2969	21.1858	24.3725	56.6817	41.4506	88.0526	31.4956	26.9485	54.3553
ENSG00000054803	CBLN4	cerebellin 4 precursor	NM_080617	0.177884	1.57514	3.25516	0.483892	0.628463	0.998968	0	0	0	0	0	0	0	1.95672	0	0	0
ENSG00000054938	CHRDL2	chordin like 2	NM_001278473	0.362318	0.762594	2.3553	0.323778	0.746106	0.998968	0	0	0	0	1.10784	0	0.9011	0	0	0	1.97656
ENSG00000054965	FAM168A	family with sequence similarity 168 member A	NM_001286050	666.275	-0.010296	0.123788	-0.0831745	0.933713	0.998968	627.534	780.855	738.085	630.279	651.409	679.251	567.693	595.823	723.138	682.696	652.263
ENSG00000054967	RELT	RELT TNF receptor	NM_032871	1081.43	0.840845	0.526924	1.59576	0.110542	0.998968	438.693	1651.74	602.376	708.843	1268.48	591.906	616.352	754.317	3882.77	866.345	513.904
ENSG00000054983	GALC	galactosylceramidase	NM_000153	349.335	0.017694	0.264005	0.0670212	0.946565	0.998968	329.262	221.748	303.814	348.683	370.018	481.33	378.462	319.924	551.802	303.42	234.222
ENSG00000055044	NOP58	NOP58 ribonucleoprotein	NM_015934	455.649	-0.112067	0.148996	-0.752146	0.451963	0.998968	512.292	366.737	492.932	526.115	507.39	401.418	471.275	476.462	473.693	414.209	369.616
ENSG00000055070	SZRD1	SUZ RNA binding domain containing 1	NM_001114600	1099.45	0.19417	0.181429	1.07023	0.284517	0.998968	935.49	1377.87	923.701	908.343	1095.65	984.961	1085.83	1088.92	1605.01	995.099	1093.04
ENSG00000055118	KCNH2	potassium voltage-gated channel subfamily H member 2	NM_000238	16.4749	-0.235815	0.472503	-0.499077	0.617725	0.998968	29.0525	16.1099	16.6354	5.29646	12.1862	23.2302	19.8242	14.6754	7.55893	8.98284	27.6718
ENSG00000055130	CUL1	cullin 1	NM_001370660	1023.88	0.322453	0.301553	1.06931	0.28493	0.998968	637.218	835.818	816.009	1329.41	1131.1	858.589	959.672	853.132	2097.6	988.112	756.032
ENSG00000055147	FAM114A2	family with sequence similarity 114 member A2	NM_001317993	119.08	-0.160204	0.310384	-0.516147	0.605752	0.998968	150.105	55.9108	109.443	141.239	129.617	146.815	134.264	162.408	60.4715	121.767	97.8395
ENSG00000055163	CYFIP2	cytoplasmic FMR1 interacting protein 2	NM_001037332	2888.07	-0.18295	0.265074	-0.690186	0.490077	0.998968	3362.34	3384.02	3673.79	2717.97	2299.87	2669.62	3024.99	2721.8	1292.58	2645.95	3975.84
ENSG00000055211	GINM1	glycoprotein integral membrane 1	NM_138785	189.403	0.316157	0.229762	1.37602	0.168815	0.998968	110.399	160.151	160.225	183.611	235.97	195.134	171.209	193.716	303.617	178.659	190.738
ENSG00000055332	EIF2AK2	eukaryotic translation initiation factor 2 alpha kinase 2	NM_001135651	1541.54	0.358252	0.483642	0.740738	0.458852	0.998968	666.27	829.185	963.976	2989.85	1004.81	1384.52	1948.18	1118.27	3747.97	1633.88	670.052
ENSG00000055483	USP36	ubiquitin specific peptidase 36	NM_001321291	726.076	0.0216022	0.21116	0.102303	0.918516	0.998968	734.06	1087.89	695.183	552.597	710.125	612.348	662.309	588.974	834.002	627.801	881.544
ENSG00000055732	MCOLN3	mucolipin 3	NM_001253693	7.85002	-0.21656	0.637138	-0.339895	0.733936	0.998968	16.4631	4.7382	3.50218	9.71017	3.32352	16.7258	3.6044	6.84854	2.51964	13.9733	4.94139
ENSG00000055917	PUM2	pumilio RNA binding family member 2	NM_001282752	1273.77	-0.230991	0.292444	-0.789865	0.429606	0.998968	1500.08	470.977	1505.94	1398.26	1446.84	1482.09	1619.28	1377.53	1093.53	1215.68	901.309
ENSG00000055950	MRPL43	mitochondrial ribosomal protein L43	NM_001308396	177.972	0.229318	0.14304	1.60318	0.108896	0.998968	174.315	201.847	154.972	150.949	138.48	167.258	184.726	202.521	181.414	197.622	203.585
ENSG00000055955	ITIH4	inter-alpha-trypsin inhibitor heavy chain 4	NM_001166449	10.6953	0.229227	0.514128	0.445857	0.655701	0.998968	5.8105	16.1099	5.25328	16.7721	13.2941	5.57525	7.2088	9.78362	23.9366	6.98665	6.91794
ENSG00000055957	ITIH1	inter-alpha-trypsin inhibitor heavy chain 1	NM_001166434	4.44052	0.0238883	0.588259	0.0406084	0.967608	0.998968	0.968416	6.63348	3.50218	6.1792	3.32352	5.57525	4.5055	2.93509	6.29911	2.99428	5.92967
ENSG00000056097	ZFR	zinc finger RNA binding protein	NM_016107	786.505	0.0472186	0.266879	0.176929	0.859564	0.998968	778.607	377.161	785.365	871.267	935.016	844.65	847.034	825.738	1092.27	784.501	509.951
ENSG00000056277	ZNF280C	zinc finger protein 280C	NM_017666	35.425	-0.17023	0.270301	-0.62978	0.528838	0.998968	39.7051	18.9528	42.0262	45.0199	39.8822	39.0268	34.2418	41.0912	25.1964	29.9428	34.5897
ENSG00000056487	PHF21B	PHD finger protein 21B	NM_001135862	0.666635	1.42626	1.5968	0.893197	0.371751	0.998968	0.968416	0.94764	0	0	0	0	0.9011	0	2.51964	1.99619	0
ENSG00000056558	TRAF1	TNF receptor associated factor 1	NM_001190945	548.61	-0.268894	0.351737	-0.764474	0.444585	0.998968	554.903	651.029	772.231	433.427	538.41	498.985	645.188	465.7	148.659	493.058	833.118
ENSG00000056586	RC3H2	ring finger and CCCH-type domains 2	NM_001100588	657.505	0.0109389	0.264384	0.0413751	0.966997	0.998968	553.934	293.768	809.004	660.292	835.31	626.286	810.99	701.486	762.192	630.795	548.494
ENSG00000056736	IL17RB	interleukin 17 receptor B	NM_018725	16.8345	-0.351952	0.411468	-0.855356	0.392354	0.998968	29.0525	14.2146	19.262	16.7721	8.86271	11.1505	28.8352	12.7187	7.55893	18.9638	17.789
ENSG00000056972	TRAF3IP2	TRAF3 interacting protein 2	NM_001164281	90.5687	0.238507	0.162725	1.4657	0.142729	0.998968	82.3154	104.24	76.1725	84.7433	77.5487	89.204	80.1979	96.8579	113.384	86.8341	104.757
ENSG00000057019	DCBLD2	discoidin, CUB and LCCL domain containing 2	NM_080927	11.2525	-0.7991	0.42849	-1.86492	0.0621926	0.998968	20.3367	6.63348	18.3865	13.2411	13.2941	10.2213	10.8132	4.89181	10.0786	6.98665	8.8945
ENSG00000057252	SOAT1	sterol O-acyltransferase 1	NM_001252511	544.774	0.036962	0.201616	0.183329	0.85454	0.998968	549.092	328.831	566.478	546.418	613.743	591.906	580.308	471.571	726.917	533.98	483.268
ENSG00000057294	PKP2	plakophilin 2	NM_001005242	6.83818	-1.14666	0.505638	-2.26776	0.0233439	0.998968	7.74733	7.58112	9.631	7.06194	8.86271	11.1505	8.1099	5.87017	1.25982	3.99237	3.95311
ENSG00000057468	MSH4	mutS homolog 4	NM_002440	1.4574	1.69535	1.05642	1.6048	0.108538	0.998968	0	0	0.875546	0.882743	1.10784	1.85842	0.9011	4.89181	2.51964	2.99428	0
ENSG00000057593	F7	coagulation factor VII	NM_000131	1.49653	1.12357	1.04625	1.0739	0.282867	0.998968	2.90525	0	2.62664	0.882743	0	0	0.9011	2.93509	1.25982	0.998093	3.95311
ENSG00000057608	GDI2	GDP dissociation inhibitor 2	NM_001115156	2047.04	0.0749461	0.187847	0.398974	0.689912	0.998968	2231.23	1367.44	1817.63	1995.88	2540.27	1970.85	2133.81	2246.32	2108.94	2482.26	1622.75
ENSG00000057657	PRDM1	PR/SET domain 1	NM_001198	798.627	-0.377089	0.324657	-1.1615	0.245439	0.998968	451.282	893.624	662.788	1093.72	859.683	1496.95	642.484	975.427	725.658	496.052	487.221
ENSG00000057663	ATG5	autophagy related 5	NM_001286106	193.399	-0.041004	0.260736	-0.157262	0.875038	0.998968	215.957	95.7116	197.873	228.63	225.999	187.7	215.363	220.132	241.886	168.678	129.464
ENSG00000057757	PITHD1	PITH domain containing 1	NM_020362	307.08	0.134223	0.149583	0.897317	0.36955	0.998968	316.672	351.574	297.686	260.409	292.469	283.409	273.033	303.292	374.167	259.504	365.663
ENSG00000057935	MTA3	metastasis associated 1 family member 3	NM_001282755	130.047	-0.00782638	0.26649	-0.0293684	0.976571	0.998968	142.357	127.931	146.216	135.942	134.049	97.5669	128.857	98.8146	75.5893	126.758	216.433
ENSG00000058056	USP13	ubiquitin specific peptidase 13	NM_003940	75.3018	-0.335917	0.21427	-1.56773	0.116944	0.998968	80.3786	60.649	84.928	76.7986	90.8428	87.3456	90.11	90.0093	49.1331	52.8989	65.2263
ENSG00000058063	ATP11B	ATPase phospholipid transporting 11B (putative)	NM_014616	993.874	-0.15346	0.338105	-0.453884	0.649912	0.998968	1090.44	345.889	1225.76	1148.45	1209.76	1066.73	1134.49	963.687	1383.28	835.404	528.729
ENSG00000058085	LAMC2	laminin subunit gamma 2	NM_005562	0.185186	-0.667639	3.26031	-0.204778	0.837746	0.998968	0	0	0	0	1.10784	0.929208	0	0	0	0	0
ENSG00000058091	CDK14	cyclin dependent kinase 14	NM_001287135	71.3236	0.0368684	0.390713	0.0943618	0.924822	0.998968	122.02	42.6438	38.524	68.854	72.0095	96.6377	54.066	88.0526	69.2902	103.802	28.6601
ENSG00000058262	SEC61A1	SEC61 translocon subunit alpha 1	NM_013336	1697.12	0.0112163	0.149333	0.0751092	0.940128	0.998968	1487.49	1724.7	1437.65	2126.53	1435.76	1932.75	1700.38	1680.83	1835.56	1799.56	1507.12
ENSG00000058272	PPP1R12A	protein phosphatase 1 regulatory subunit 12A	NM_001143885	1241.29	-0.294532	0.321357	-0.916527	0.35939	0.998968	1505.89	520.254	1273.04	1412.39	1603.04	1432.84	1567.01	1338.4	1179.19	1284.55	537.623
ENSG00000058335	RASGRF1	Ras protein specific guanine nucleotide releasing factor 1	NM_001145648	3.52248	-0.630935	0.728492	-0.866084	0.386444	0.998968	8.71575	3.79056	1.75109	7.06194	3.32352	2.78763	0.9011	2.93509	2.51964	1.99619	2.96483
ENSG00000058404	CAMK2B	calcium/calmodulin dependent protein kinase II beta	NM_001220	0.856402	0.670144	1.42225	0.471185	0.637508	0.998968	0	0.94764	1.75109	0	2.21568	0	0	0	2.51964	0.998093	0.988278
ENSG00000058453	CROCC	ciliary rootlet coiled-coil, rootletin	NM_014675	380.111	0.0245161	0.25333	0.0967755	0.922905	0.998968	338.946	552.474	403.627	334.56	326.812	303.851	384.77	429.501	241.886	306.415	558.377
ENSG00000058600	POLR3E	RNA polymerase III subunit E	NM_001258033	385.408	-0.041229	0.210156	-0.196183	0.844467	0.998968	408.672	529.731	412.382	380.462	310.195	349.382	335.209	333.622	328.814	312.403	538.611
ENSG00000058668	ATP2B4	ATPase plasma membrane Ca2+ transporting 4	NM_001001396	2010.26	-0.454998	0.287445	-1.5829	0.113444	0.998968	2413.29	1882.01	2595.12	2040.02	1829.04	2222.67	2625.81	1863.78	619.832	2009.16	2012.13
ENSG00000058673	ZC3H11A	zinc finger CCCH-type containing 11A	NM_001319238	6.15262	-0.162909	0.590509	-0.27588	0.782641	0.998968	5.8105	3.79056	4.37773	7.94469	8.86271	5.57525	8.1099	0.978362	11.3384	1.99619	8.8945
ENSG00000058729	RIOK2	RIO kinase 2	NM_001159749	113.726	-0.177008	0.307456	-0.575718	0.564806	0.998968	161.726	50.2249	119.074	143.887	114.107	120.797	120.747	108.598	129.762	122.765	59.2967
ENSG00000058799	YIPF1	Yip1 domain family member 1	NM_018982	176.12	-0.0443376	0.18705	-0.237037	0.812628	0.998968	167.536	199.004	175.109	222.451	139.588	170.045	172.11	174.148	185.194	208.602	123.535
ENSG00000058804	NDC1	NDC1 transmembrane nucleoporin	NM_001168551	140.993	-0.164632	0.212228	-0.775732	0.437907	0.998968	162.694	101.397	126.079	176.549	147.343	157.036	156.791	179.04	104.565	127.756	111.675
ENSG00000058866	DGKG	diacylglycerol kinase gamma	NM_001080744	79.354	0.036343	0.291444	0.1247	0.900761	0.998968	74.5681	73.9159	49.9061	70.6194	108.568	105.001	67.5825	57.7234	105.825	107.794	51.3904
ENSG00000059122	FLYWCH1	FLYWCH-type zinc finger 1	NM_001308068	471.009	0.128469	0.276595	0.464467	0.642313	0.998968	465.808	421.7	599.749	494.336	475.263	425.577	307.275	381.561	308.656	463.115	838.059
ENSG00000059145	UNKL	unk like zinc finger	NM_001037125	245.91	0.170017	0.228217	0.744982	0.456283	0.998968	197.557	288.083	279.299	218.92	207.166	236.948	218.967	210.348	199.052	237.546	411.124
ENSG00000059377	TBXAS1	thromboxane A synthase 1	NM_001061	1007.36	0.0867789	0.304405	0.285077	0.775585	0.998968	736.965	1086.94	601.5	955.128	1394.77	1194.03	926.331	911.834	1542.02	1208.69	522.799
ENSG00000059378	PARP12	poly(ADP-ribose) polymerase family member 12	NM_022750	1123.44	0.138265	0.239037	0.578426	0.562977	0.998968	857.048	1306.8	956.096	1610.12	891.81	841.863	1121.87	920.639	1534.46	1370.38	946.77
ENSG00000059573	ALDH18A1	aldehyde dehydrogenase 18 family member A1	NM_001017423	280.955	-0.0540703	0.267376	-0.202226	0.83974	0.998968	317.641	266.287	272.295	286.009	217.136	287.125	347.825	337.535	117.163	311.405	330.085
ENSG00000059588	TARBP1	TAR (HIV-1) RNA binding protein 1	NM_005646	397.46	0.0811072	0.233148	0.347879	0.727931	0.998968	462.903	276.711	464.039	395.469	422.087	324.294	380.264	380.583	279.681	374.285	611.744
ENSG00000059691	GATB	glutamyl-tRNA amidotransferase subunit B	NM_001363341	91.6327	-0.245437	0.209906	-1.16927	0.242293	0.998968	96.8416	94.764	94.559	99.75	98.5977	106.859	90.11	105.663	47.8732	99.8093	73.1326
ENSG00000059728	MXD1	MAX dimerization protein 1	NM_001202513	1057.37	0.328785	0.499449	0.658295	0.510348	0.998968	468.713	1502.01	568.229	948.949	1466.78	1325.98	490.198	901.072	2804.36	754.559	400.252
ENSG00000059758	CDK17	cyclin dependent kinase 17	NM_001170464	385.979	-0.18351	0.321255	-0.571229	0.567844	0.998968	319.577	162.994	337.085	449.316	644.762	433.94	476.682	400.15	459.835	310.407	251.023
ENSG00000059769	DNAJC25	DnaJ heat shock protein family (Hsp40) member C25	NM_001015882	41.904	0.41539	0.334042	1.24353	0.213673	0.998968	36.7998	34.115	29.7686	47.6681	40.99	32.5223	38.7473	42.0696	95.7465	25.9504	36.5663
ENSG00000059804	SLC2A3	solute carrier family 2 member 3	NM_006931	2039.15	0.411273	0.523672	0.785365	0.43224	0.998968	742.775	2868.51	945.59	1134.32	3845.31	1834.26	1374.18	1491.02	5626.37	1580.98	987.289
ENSG00000059915	PSD	pleckstrin and Sec7 domain containing	NM_001270965	43.1341	0.616782	0.295588	2.08663	0.036922	0.998968	30.0209	54.9631	45.5284	27.365	33.2352	30.6639	31.5385	59.6801	36.5348	42.918	82.027
ENSG00000060069	CTDP1	CTD phosphatase subunit 1	NM_001202504	495.964	-0.0189266	0.120312	-0.157313	0.874998	0.998968	477.429	492.773	465.79	464.323	466.4	577.038	545.166	497.008	447.237	559.93	462.514
ENSG00000060138	YBX3	Y-box binding protein 3	NM_001145426	886.922	0.0342385	0.250202	0.136844	0.891154	0.998968	1004.25	1147.59	603.251	736.208	1104.52	908.766	649.693	857.045	1244.7	895.29	604.826
ENSG00000060140	STYK1	serine/threonine/tyrosine kinase 1	NM_018423	16.501	-1.12941	0.414628	-2.72391	0.00645133	0.998968	20.3367	18.0052	16.6354	15.8894	25.4803	20.4426	27.9341	16.6322	1.25982	11.9771	6.91794
ENSG00000060237	WNK1	WNK lysine deficient protein kinase 1	NM_001184985	2866.48	-0.181653	0.156158	-1.16326	0.244722	0.998968	2516.91	2344.46	3240.4	2994.26	3647.01	3100.77	3125.02	2850.95	2132.88	2793.66	2784.97
ENSG00000060303	RPS17P5	ribosomal protein S17 pseudogene 5	NA	0.350672	1.70859	2.29527	0.744395	0.456637	0.998968	0	0	0	0.882743	0	0	0	0	0	0.998093	1.97656
ENSG00000060339	CCAR1	cell division cycle and apoptosis regulator 1	NM_001282959	799.984	-0.106557	0.210142	-0.507069	0.612106	0.998968	899.659	431.176	991.118	881.86	856.359	851.155	837.122	822.803	811.325	708.646	708.595
ENSG00000060491	OGFR	opioid growth factor receptor	NM_007346	1570.89	0.29621	0.246673	1.20082	0.22982	0.998968	1239.57	1663.11	1219.64	1481.24	1600.83	1507.18	1441.76	1188.71	2985.78	1611.92	1340.1
ENSG00000060558	GNA15	G protein subunit alpha 15	NM_002068	300.665	1.04031	0.545858	1.90583	0.0566728	0.998968	138.484	325.988	111.194	165.956	319.058	290.842	168.506	192.737	1214.47	260.502	119.582
ENSG00000060566	CREB3L3	cAMP responsive element binding protein 3 like 3	NM_001271995	1.35326	-2.64773	1.47845	-1.79088	0.0733119	0.998968	1.93683	6.63348	1.75109	0.882743	0	0	2.7033	0.978362	0	0	0
ENSG00000060642	PIGV	phosphatidylinositol glycan anchor biosynthesis class V	NM_001202554	73.2245	-0.0353307	0.27715	-0.127479	0.898562	0.998968	79.4101	71.073	73.5459	83.8606	48.7449	87.3456	73.8902	76.3123	31.4956	92.8227	86.9684
ENSG00000060656	PTPRU	protein tyrosine phosphatase receptor type U	NM_001195001	8.75271	0.385934	0.57644	0.669513	0.503168	0.998968	3.87367	8.52876	5.25328	15.0066	4.43136	9.29208	8.1099	3.91345	23.9366	9.98093	3.95311
ENSG00000060688	SNRNP40	small nuclear ribonucleoprotein U5 subunit 40	NM_004814	263.56	-0.028426	0.144172	-0.197168	0.843696	0.998968	261.472	248.282	260.037	276.299	257.019	257.391	299.165	297.422	192.753	285.455	263.87
ENSG00000060709	RIMBP2	RIMS binding protein 2	NM_001351226	1.84705	2.60341	1.56164	1.6671	0.0954946	0.998968	0	0	0	0	0	0	4.5055	3.91345	0	3.99237	7.90622
ENSG00000060749	QSER1	glutamine and serine rich 1	NM_001076786	216.938	0.0262845	0.378252	0.0694894	0.9446	0.998968	145.262	70.1254	195.247	309.843	294.685	246.24	246.901	265.136	269.602	235.55	107.722
ENSG00000060762	MPC1	mitochondrial pyruvate carrier 1	NM_001270879	213.572	0.33527	0.275362	1.21756	0.22339	0.998968	155.915	252.072	141.838	197.734	231.538	222.081	163.099	222.088	403.143	205.607	154.171
ENSG00000060971	ACAA1	acetyl-CoA acyltransferase 1	NM_001130410	563.892	0.172752	0.163283	1.05799	0.290059	0.998968	449.345	558.16	452.657	552.597	652.517	576.109	530.748	587.017	734.476	636.784	472.397
ENSG00000060982	BCAT1	branched chain amino acid transaminase 1	NM_001178091	129.513	0.22399	0.476867	0.469712	0.638561	0.998968	156.883	31.2721	79.6747	118.288	216.029	131.948	120.747	271.985	95.7465	147.718	54.3553
ENSG00000061273	HDAC7	histone deacetylase 7	NM_001098416	923.95	0.0279594	0.186108	0.150232	0.880582	0.998968	802.817	1025.35	964.852	873.916	740.036	879.031	1136.29	821.824	767.232	868.341	1283.77
ENSG00000061337	LZTS1	leucine zipper tumor suppressor 1	NM_001362884	6.28996	-0.703148	0.825364	-0.851925	0.394256	0.998968	13.5578	9.4764	9.631	3.53097	2.21568	13.0089	0	5.87017	0	3.99237	7.90622
ENSG00000061455	PRDM6	PR/SET domain 6	NM_001136239	0.174187	-0.667639	3.26031	-0.204778	0.837746	0.998968	0.968416	0.94764	0	0	0	0	0	0	0	0	0
ENSG00000061656	SPAG4	sperm associated antigen 4	NM_001317931	7.71513	0.348557	0.533003	0.653948	0.513145	0.998968	1.93683	15.1622	3.50218	7.94469	7.75487	6.50446	6.3077	6.84854	10.0786	4.99047	13.8359
ENSG00000061676	NCKAP1	NCK associated protein 1	NM_013436	24.5337	-0.763454	0.494952	-1.54248	0.122957	0.998968	33.8946	12.3193	24.5153	57.3783	32.1273	19.5134	22.5275	37.1778	7.55893	12.9752	9.88278
ENSG00000061794	MRPS35	mitochondrial ribosomal protein S35	NM_001190864	232.428	0.182997	0.180417	1.0143	0.310439	0.998968	252.757	164.889	177.736	242.754	274.744	214.647	223.473	279.812	265.822	254.514	205.562
ENSG00000061918	GUCY1B1	guanylate cyclase 1 soluble subunit beta 1	NM_000857	39.7461	0.368497	0.424569	0.867931	0.385432	0.998968	52.2945	31.2721	36.7729	15.0066	50.9606	34.3807	31.5385	91.9661	21.417	44.9142	26.6835
ENSG00000061936	SFSWAP	splicing factor SWAP	NM_001261411	756.912	0.0717703	0.128536	0.558366	0.576594	0.998968	770.859	813.075	745.09	678.829	798.752	676.464	718.177	653.546	878.096	707.648	885.497
ENSG00000061938	TNK2	tyrosine kinase non receptor 2	NM_001010938	1614.3	0.203429	0.246334	0.825826	0.408903	0.998968	959.701	2120.82	1360.6	1896.13	1644.03	1243.28	1485.01	1204.36	2325.63	1749.66	1768.03
ENSG00000061987	MON2	MON2 homolog, regulator of endosome-to-Golgi trafficking	NM_001278469	571.407	-0.218547	0.295371	-0.739906	0.459357	0.998968	662.397	208.481	734.583	665.588	664.703	625.357	654.199	591.909	514.007	571.908	392.346
ENSG00000062038	CDH3	cadherin 3	NM_001317195	0.688819	0.92678	2.1717	0.426753	0.66956	0.998968	0	0	0	1.76549	0	1.85842	0	0	0	0	3.95311
ENSG00000062194	GPBP1	GC-rich promoter binding protein 1	NM_001127235	741.209	-0.146622	0.26547	-0.552311	0.580735	0.998968	839.617	336.412	895.683	971.017	752.223	793.544	788.463	757.252	811.325	712.639	495.127
ENSG00000062282	DGAT2	diacylglycerol O-acyltransferase 2	NM_001253891	95.6804	0.0925923	0.471515	0.196372	0.844319	0.998968	93.9364	151.622	65.6659	72.3849	101.921	124.514	43.2528	32.286	226.768	79.8475	60.2849
ENSG00000062370	ZNF112	zinc finger protein 112	NM_001083335	1.97379	0.886548	0.926615	0.95676	0.338688	0.998968	2.90525	0.94764	0.875546	0	3.32352	1.85842	0.9011	2.93509	0	5.98856	1.97656
ENSG00000062485	CS	citrate synthase	NM_004077	763.466	0.0983525	0.151112	0.650856	0.515139	0.998968	659.491	905.944	704.814	722.084	827.556	716.42	673.122	712.248	999.039	696.669	780.739
ENSG00000062524	LTK	leukocyte receptor tyrosine kinase	NM_001135685	111.546	-0.769923	0.380654	-2.02263	0.043111	0.998968	225.641	148.779	99.8122	112.991	72.0095	173.762	86.5056	129.144	44.0938	86.8341	47.4373
ENSG00000062582	MRPS24	mitochondrial ribosomal protein S24	NM_032014	12.7047	-0.0831777	0.441688	-0.188317	0.850628	0.998968	12.5894	16.1099	21.8886	15.8894	13.2941	6.50446	4.5055	7.8269	11.3384	15.9695	13.8359
ENSG00000062598	ELMO2	engulfment and cell motility 2	NM_001318253	579.025	0.13703	0.138913	0.986448	0.323914	0.998968	515.197	541.102	539.336	592.321	471.939	561.242	688.44	571.364	723.138	604.845	560.353
ENSG00000062650	WAPL	WAPL cohesin release factor	NM_001318328	914.975	-0.0577614	0.276041	-0.20925	0.834253	0.998968	998.437	363.894	924.576	956.011	1122.24	1048.15	1084.02	970.535	1045.65	865.347	685.865
ENSG00000062716	VMP1	vacuole membrane protein 1	NM_001329394	1211.74	0.0746803	0.266451	0.280278	0.779264	0.998968	960.669	1118.22	949.967	1192.59	1692.78	1463.5	943.452	1020.43	1611.31	1646.85	729.349
ENSG00000062725	APPBP2	amyloid beta precursor protein binding protein 2	NM_001282476	301.102	-0.146033	0.244894	-0.596312	0.550967	0.998968	306.988	146.884	341.463	406.945	304.656	322.435	355.033	306.227	234.327	314.399	272.765
ENSG00000062822	POLD1	DNA polymerase delta 1, catalytic subunit	NM_001256849	217.162	0.0883794	0.169315	0.521981	0.601683	0.998968	228.546	251.125	182.989	201.265	187.225	199.78	236.088	268.071	175.115	202.613	255.964
ENSG00000063015	SEZ6	seizure related 6 homolog	NM_001098635	8.12379	0.105918	0.438093	0.241772	0.808957	0.998968	12.5894	8.52876	7.00437	6.1792	9.97055	5.57525	5.4066	4.89181	11.3384	8.98284	8.8945
ENSG00000063046	EIF4B	eukaryotic translation initiation factor 4B	NM_001300821	1789.3	-0.0617083	0.233615	-0.264145	0.791668	0.998968	2292.24	1931.29	1865.79	1206.71	1980.82	1959.7	1483.21	1637.78	1220.77	1570	2533.94
ENSG00000063127	SLC6A16	solute carrier family 6 member 16	NM_014037	41.5253	0.0130615	0.380063	0.0343667	0.972585	0.998968	55.1997	41.6962	54.2838	49.4336	26.5881	25.0886	37.8462	34.2427	16.3777	39.9237	76.0974
ENSG00000063169	BICRA	BRD4 interacting chromatin remodeling complex associated protein	NM_015711	350.061	0.269858	0.298828	0.903054	0.366497	0.998968	123.957	406.538	351.094	325.732	401.038	352.17	318.989	277.855	510.228	337.356	445.713
ENSG00000063176	SPHK2	sphingosine kinase 2	NM_001204158	126.099	0.110141	0.180459	0.610338	0.541638	0.998968	95.8732	147.832	119.95	95.3362	118.539	142.169	138.769	137.949	114.644	130.75	145.277
ENSG00000063177	RPL18	ribosomal protein L18	NM_000979	4332.21	0.0375605	0.219662	0.170992	0.86423	0.998968	5900.56	5047.13	4324.32	3136.39	3980.46	4157.28	3491.76	3991.72	3858.84	3591.14	6174.76
ENSG00000063180	CA11	carbonic anhydrase 11	NM_001217	34.0217	-0.261386	0.400034	-0.653409	0.513493	0.998968	60.0418	33.1674	49.0306	27.365	27.696	29.7347	27.033	36.1994	7.55893	31.939	44.4725
ENSG00000063241	ISOC2	isochorismatase domain containing 2	NM_001136201	85.5914	0.376812	0.185939	2.02654	0.0427098	0.998968	77.4733	72.9683	72.6703	107.695	68.686	71.549	68.4836	96.8579	118.423	91.8246	94.8747
ENSG00000063244	U2AF2	U2 small nuclear RNA auxiliary factor 2	NM_001012478	1753.06	0.0805858	0.104962	0.767758	0.442631	0.998968	1686.01	2056.38	1648.65	1584.52	1726.01	1604.74	1713.89	1662.24	1863.28	1835.49	1902.43
ENSG00000063245	EPN1	epsin 1	NM_001130071	953.494	0.544552	0.296504	1.83658	0.0662724	0.998968	511.324	949.535	753.845	759.159	1067.96	864.164	813.693	839.435	2126.58	1018.06	784.692
ENSG00000063322	MED29	mediator complex subunit 29	NM_001317770	463.46	0.0120594	0.106235	0.113516	0.909621	0.998968	433.85	479.506	429.893	457.261	458.645	496.197	479.385	411.891	447.237	513.02	491.174
ENSG00000063438	NA	NA	NA	1.79008	1.53141	1.10861	1.38138	0.167162	0.998968	0.968416	0.94764	3.50218	0.882743	0	0.929208	0	3.91345	7.55893	0	0.988278
ENSG00000063587	ZNF275	zinc finger protein 275	NM_001080485	241.523	0.144753	0.146353	0.989068	0.32263	0.998968	248.883	222.695	218.886	234.81	225.999	250.886	226.176	223.067	250.705	223.573	331.073
ENSG00000063601	MTMR1	myotubularin related protein 1	NM_001306144	524.112	0.020945	0.119199	0.175715	0.860518	0.998968	557.808	453.92	536.71	475.798	511.822	519.427	594.726	542.991	479.992	502.041	590.002
ENSG00000063660	GPC1	glypican 1	NM_002081	12.5297	0.193261	0.450624	0.428873	0.668016	0.998968	16.4631	16.1099	7.00437	12.3584	9.97055	12.0797	9.9121	12.7187	2.51964	14.9714	23.7187
ENSG00000063761	ADCK1	aarF domain containing kinase 1	NM_001142545	71.8978	0.0912555	0.257626	0.354217	0.723176	0.998968	65.8523	80.5494	60.4127	83.8606	77.5487	61.3278	63.077	71.4204	40.3143	72.8608	113.652
ENSG00000063854	HAGH	hydroxyacylglutathione hydrolase	NM_001040427	271.48	0.053932	0.193008	0.279428	0.779916	0.998968	297.304	318.407	225.015	202.148	347.861	261.108	223.473	233.829	258.264	323.382	295.495
ENSG00000063978	RNF4	ring finger protein 4	NM_001185009	691.591	0.143799	0.111993	1.284	0.199143	0.998968	695.323	685.144	658.411	631.161	629.252	623.499	739.803	624.195	774.791	729.606	816.317
ENSG00000064012	CASP8	caspase 8	NM_001080124	1332.42	0.0142469	0.198972	0.0716024	0.942918	0.998968	1751.87	1049.99	1389.49	1117.55	1331.62	1075.09	1576.93	1057.61	1698.24	1227.65	1380.62
ENSG00000064042	LIMCH1	LIM and calponin homology domains 1	NM_001112717	1.62217	0.0465422	1.19342	0.0389992	0.968891	0.998968	0	0	0.875546	1.76549	1.10784	3.71683	3.6044	0	3.77947	2.99428	0
ENSG00000064102	INTS13	integrator complex subunit 13	NM_018164	136.006	-0.255906	0.294547	-0.868813	0.384949	0.998968	155.915	67.2824	154.972	175.666	119.647	144.027	194.638	176.105	88.1875	123.764	95.8629
ENSG00000064115	TM7SF3	transmembrane 7 superfamily member 3	NM_016551	302.085	-0.124022	0.145706	-0.851182	0.394668	0.998968	304.083	308.931	320.45	346.035	270.313	316.86	314.484	334.6	215.43	278.468	313.284
ENSG00000064199	SPA17	sperm autoantigenic protein 17	NM_017425	4.47189	0.429078	0.566803	0.757014	0.449041	0.998968	3.87367	5.68584	1.75109	1.76549	5.53919	4.64604	4.5055	2.93509	7.55893	5.98856	4.94139
ENSG00000064201	TSPAN32	tetraspanin 32	NM_005705	669.986	-0.217253	0.237072	-0.916402	0.359456	0.998968	661.428	819.709	849.28	646.168	689.076	670.888	605.539	500.921	364.089	631.793	930.958
ENSG00000064205	CCN5	cellular communication network factor 5	NM_001323369	0.272474	0.0537043	2.46647	0.0217737	0.982628	0.998968	0	0	0	0	1.10784	0	0.9011	0	0	0	0.988278
ENSG00000064225	ST3GAL6	ST3 beta-galactoside alpha-2,3-sialyltransferase 6	NM_001271142	69.7379	-0.0999032	0.342119	-0.292013	0.770276	0.998968	71.6628	52.1202	53.4083	55.6128	86.4114	89.204	91.0111	58.7017	123.463	53.897	31.6249
ENSG00000064270	ATP2C2	ATPase secretory pathway Ca2+ transporting 2	NM_001286527	3.2046	0.557117	0.67491	0.825468	0.409106	0.998968	1.93683	1.89528	5.25328	4.41372	1.10784	2.78763	1.8022	6.84854	1.25982	3.99237	3.95311
ENSG00000064300	NGFR	nerve growth factor receptor	NM_002507	8.99569	0.0847032	0.525601	0.161155	0.871971	0.998968	3.87367	6.63348	14.8843	5.29646	15.5097	10.2213	5.4066	16.6322	7.55893	8.98284	3.95311
ENSG00000064309	CDON	cell adhesion associated, oncogene regulated	NM_001243597	4.30763	0.243015	0.680735	0.356989	0.7211	0.998968	6.77891	1.89528	4.37773	1.76549	5.53919	4.64604	3.6044	3.91345	0	3.99237	10.8711
ENSG00000064313	TAF2	TATA-box binding protein associated factor 2	NM_003184	284.692	-0.0934813	0.300892	-0.31068	0.756044	0.998968	282.778	116.56	291.557	338.973	356.724	265.754	386.572	302.314	359.049	245.531	185.796
ENSG00000064393	HIPK2	homeodomain interacting protein kinase 2	NM_001113239	1061.99	0.0412284	0.232273	0.1775	0.859116	0.998968	875.448	966.593	934.207	938.356	1243	1561.07	837.122	1198.49	1441.24	842.391	843.989
ENSG00000064419	TNPO3	transportin 3	NM_001191028	551.455	-0.0184778	0.105859	-0.174551	0.861432	0.998968	558.776	468.134	531.456	586.141	590.478	547.304	596.528	553.753	522.826	580.89	529.717
ENSG00000064489	NA	NA	NA	1.16484	-0.0493876	1.39517	-0.0353991	0.971762	0.998968	0	0	3.50218	0.882743	0	1.85842	1.8022	0	3.77947	0	0.988278
ENSG00000064490	RFXANK	regulatory factor X associated ankyrin containing protein	NM_001278727	201.268	0.16295	0.117394	1.38805	0.16512	0.998968	196.589	203.743	179.487	189.79	188.333	178.408	213.561	197.629	220.469	223.573	222.362
ENSG00000064545	TMEM161A	transmembrane protein 161A	NM_001256766	108.576	-0.11367	0.175301	-0.648427	0.516709	0.998968	127.831	124.141	112.07	90.0398	94.1663	113.363	120.747	101.75	81.8884	105.798	122.546
ENSG00000064547	LPAR2	lysophosphatidic acid receptor 2	NM_004720	364.983	0.279377	0.273626	1.02102	0.307247	0.998968	218.862	544.893	301.188	273.65	440.92	265.754	325.297	405.042	514.007	281.462	443.737
ENSG00000064601	CTSA	cathepsin A	NM_000308	1136.13	0.297284	0.300479	0.989366	0.322484	0.998968	1028.46	1320.06	851.906	1056.64	1005.92	1156.86	920.924	873.678	2388.62	1188.73	705.63
ENSG00000064607	SUGP2	SURP and G-patch domain containing 2	NM_001017392	1415.87	-0.0600514	0.13184	-0.455487	0.648759	0.998968	1250.23	1703.86	1461.29	1429.16	1454.59	1265.58	1494.93	1184.8	1470.21	1288.54	1571.36
ENSG00000064651	SLC12A2	solute carrier family 12 member 2	NM_001046	111.846	-0.16555	0.303264	-0.545892	0.58514	0.998968	138.484	47.382	108.568	107.695	135.156	140.31	137.868	153.603	84.4081	93.8208	83.0153
ENSG00000064652	SNX24	sorting nexin 24	NM_014035	28.3264	-0.258504	0.266007	-0.971792	0.331154	0.998968	23.242	34.115	23.6397	34.427	38.7744	28.8055	27.9341	23.4807	26.4563	31.939	18.7773
ENSG00000064655	EYA2	EYA transcriptional coactivator and phosphatase 2	NM_005244	2.69628	-1.42421	1.16174	-1.22593	0.220225	0.998968	0	3.79056	0	11.4757	5.53919	1.85842	1.8022	2.93509	1.25982	0.998093	0
ENSG00000064666	CNN2	calponin 2	NM_001303499	2621.33	0.41523	0.188665	2.20088	0.0277443	0.998968	2162.47	2745.31	2012.88	1985.29	1930.96	2212.45	3315.15	3342.09	3034.91	2553.12	3540.01
ENSG00000064687	ABCA7	ATP binding cassette subfamily A member 7	NM_019112	1261.85	-0.0154493	0.241278	-0.064031	0.948946	0.998968	1517.51	1556.02	963.1	1204.94	1033.61	1181.02	1412.02	1139.79	730.697	1394.34	1747.27
ENSG00000064692	SNCAIP	synuclein alpha interacting protein	NM_001242935	0.176076	-0.667639	3.26031	-0.204778	0.837746	0.998968	1.93683	0	0	0	0	0	0	0	0	0	0
ENSG00000064703	DDX20	DEAD-box helicase 20	NM_007204	137.412	-0.0402787	0.157139	-0.256326	0.797699	0.998968	153.978	113.717	125.203	139.473	153.99	140.31	144.176	111.533	159.997	135.741	133.417
ENSG00000064726	BTBD1	BTB domain containing 1	NM_001011885	508.38	0.0868194	0.180544	0.480876	0.630605	0.998968	500.671	361.051	457.035	550.832	588.262	517.569	503.715	502.878	689.123	499.047	421.995
ENSG00000064763	FAR2	fatty acyl-CoA reductase 2	NM_001271783	107.745	-0.4492	0.369696	-1.21505	0.224347	0.998968	113.305	49.2773	105.066	212.741	107.46	144.957	102.725	110.555	76.8491	118.773	43.4842
ENSG00000064787	BCAS1	brain enriched myelin associated protein 1	NM_001316361	10.4134	0.27815	0.595341	0.467211	0.640349	0.998968	16.4631	16.1099	4.37773	9.71017	4.43136	12.0797	4.5055	3.91345	10.0786	26.9485	5.92967
ENSG00000064835	POU1F1	POU class 1 homeobox 1	NM_000306	0.0861491	-0.255446	3.26031	-0.0783503	0.937549	0.998968	0	0.94764	0	0	0	0	0	0	0	0	0
ENSG00000064886	CHI3L2	chitinase 3 like 2	NM_001025197	159.075	0.257243	0.404786	0.635503	0.5251	0.998968	160.757	124.141	187.367	199.5	131.833	77.1243	159.495	174.148	41.5741	275.474	218.409
ENSG00000064932	SBNO2	strawberry notch homolog 2	NM_001100122	1365.25	0.447823	0.279093	1.60456	0.10859	0.998968	752.459	1502.01	1160.97	1054.88	1399.2	1197.75	1371.47	1113.38	2746.41	1560.02	1159.25
ENSG00000064933	PMS1	PMS1 homolog 1, mismatch repair system component	NM_000534	171.326	-0.581399	0.296626	-1.96004	0.0499912	0.998968	234.357	87.1829	261.788	190.672	182.793	187.7	219.868	169.257	80.6286	154.704	115.628
ENSG00000064961	HMG20B	high mobility group 20B	NM_006339	401.758	0.21831	0.199606	1.09371	0.274084	0.998968	409.64	476.663	342.338	312.491	428.734	354.028	329.803	402.107	616.053	336.357	411.124
ENSG00000064989	CALCRL	calcitonin receptor like receptor	NM_001271751	13.3351	-0.0332927	0.642904	-0.0517849	0.9587	0.998968	16.4631	0.94764	9.631	22.9513	21.0489	10.2213	12.6154	15.6538	25.1964	9.98093	1.97656
ENSG00000064995	TAF11	TATA-box binding protein associated factor 11	NM_001270488	221.852	0.188548	0.171173	1.1015	0.270679	0.998968	183.031	229.329	238.148	204.796	187.225	211.86	222.572	194.694	274.641	194.628	299.448
ENSG00000064999	ANKS1A	ankyrin repeat and sterile alpha motif domain containing 1A	NM_015245	260.464	0.122003	0.229668	0.531216	0.595269	0.998968	201.431	289.03	166.354	233.044	324.597	297.347	255.011	287.639	288.499	336.357	185.796
ENSG00000065000	AP3D1	adaptor related protein complex 3 subunit delta 1	NM_001077523	1410.81	0.0339916	0.119193	0.285181	0.775505	0.998968	1138.86	1547.5	1427.14	1319.7	1401.42	1518.33	1437.25	1262.09	1500.45	1549.04	1417.19
ENSG00000065029	ZNF76	zinc finger protein 76	NM_001292032	355.729	-0.0167321	0.283906	-0.0589354	0.953004	0.998968	374.777	383.794	439.524	327.498	315.734	282.479	377.561	283.725	172.596	368.296	587.037
ENSG00000065054	SLC9A3R2	SLC9A3 regulator 2	NM_001130012	16.8776	-0.189649	0.350859	-0.540529	0.588832	0.998968	25.1788	21.7957	15.7598	13.2411	15.5097	19.5134	12.6154	21.524	17.6375	14.9714	7.90622
ENSG00000065057	NTHL1	nth like DNA glycosylase 1	NM_001318193	56.1844	-0.156641	0.266833	-0.587038	0.557178	0.998968	54.2313	67.2824	53.4083	67.0885	59.8233	51.1065	56.7693	73.3772	22.6768	59.8856	52.3787
ENSG00000065060	UHRF1BP1	UHRF1 binding protein 1	NM_017754	318.564	0.610315	0.293246	2.08124	0.0374122	0.998968	196.589	234.067	229.393	308.96	296.901	396.772	208.154	421.674	645.029	340.35	226.316
ENSG00000065135	GNAI3	G protein subunit alpha i3	NM_006496	781.197	0.0705691	0.276759	0.254984	0.798735	0.998968	648.839	503.197	637.397	888.922	1059.09	757.305	874.968	742.577	1235.89	778.513	466.467
ENSG00000065150	IPO5	importin 5	NM_002271	628.923	0.0674482	0.21385	0.3154	0.752458	0.998968	762.144	345.889	647.904	602.913	650.301	672.747	645.188	782.69	681.564	520.007	606.803
ENSG00000065154	OAT	ornithine aminotransferase	NM_000274	281.415	0.384044	0.239542	1.60325	0.10888	0.998968	203.367	266.287	243.402	263.057	309.087	278.763	208.154	275.898	532.905	276.472	238.175
ENSG00000065183	WDR3	WD repeat domain 3	NM_006784	150.907	-0.0722335	0.315115	-0.229229	0.818691	0.998968	174.315	67.2824	150.594	150.066	129.617	189.559	214.462	196.651	88.1875	179.657	119.582
ENSG00000065268	WDR18	WD repeat domain 18	NM_001372085	144.695	-0.00701678	0.178473	-0.0393156	0.968639	0.998968	156.883	122.246	133.959	164.19	126.294	149.603	162.198	184.91	113.384	127.756	150.218
ENSG00000065308	TRAM2	translocation associated membrane protein 2	NM_012288	393.931	-0.175364	0.243152	-0.72121	0.47078	0.998968	358.314	412.223	261.788	616.155	379.989	457.171	391.979	458.852	299.838	422.194	274.741
ENSG00000065320	NTN1	netrin 1	NM_004822	5.85088	-0.337449	0.562422	-0.599993	0.548511	0.998968	13.5578	3.79056	6.12882	4.41372	4.43136	5.57525	6.3077	1.95672	6.29911	3.99237	7.90622
ENSG00000065325	GLP2R	glucagon like peptide 2 receptor	NM_004246	0.282816	0.0537043	2.44368	0.0219768	0.982466	0.998968	0.968416	0	0	0.882743	0	0	0	0	1.25982	0	0
ENSG00000065328	MCM10	minichromosome maintenance 10 replication initiation factor	NM_018518	30.4741	0.205259	0.535732	0.383137	0.701618	0.998968	19.3683	14.2146	14.8843	52.0818	25.4803	18.5842	57.6704	74.3555	13.858	24.9523	19.7656
ENSG00000065357	DGKA	diacylglycerol kinase alpha	NM_001345	1526.26	0.120293	0.339239	0.354598	0.722891	0.998968	1839.02	1579.72	1793.99	1166.1	1223.05	1266.51	1488.62	1391.23	642.509	1335.45	3062.67
ENSG00000065361	ERBB3	erb-b2 receptor tyrosine kinase 3	NM_001005915	3.05682	-1.37513	0.899096	-1.52946	0.126151	0.998968	7.74733	1.89528	2.62664	8.82743	1.10784	2.78763	2.7033	0.978362	0	0.998093	3.95311
ENSG00000065413	ANKRD44	ankyrin repeat domain 44	NM_001195144	1709.54	-0.0939822	0.242993	-0.386768	0.698928	0.998968	1807.06	781.803	2022.51	1783.14	2153.64	1808.24	1891.41	1864.76	1596.19	1592.96	1503.17
ENSG00000065427	KARS1	lysyl-tRNA synthetase 1	NM_001130089	1026.28	0.0602692	0.0818125	0.736674	0.46132	0.998968	1027.49	1083.15	1050.66	1022.22	980.437	945.934	963.276	1007.71	1096.05	1023.05	1089.08
ENSG00000065457	ADAT1	adenosine deaminase tRNA specific 1	NM_001324444	213.648	-0.0130631	0.173343	-0.0753599	0.939928	0.998968	204.336	175.313	253.033	213.624	196.087	214.647	244.198	205.456	159.997	217.584	265.847
ENSG00000065485	PDIA5	protein disulfide isomerase family A member 5	NM_006810	74.3922	0.0178883	0.344349	0.0519481	0.95857	0.998968	46.484	71.073	33.2707	118.288	72.0095	101.284	75.6924	82.1824	90.7072	83.8398	43.4842
ENSG00000065491	TBC1D22B	TBC1 domain family member 22B	NM_017772	145.525	0.0163958	0.152805	0.107299	0.914552	0.998968	131.705	143.094	159.349	124.467	156.205	136.594	163.099	119.36	146.139	157.699	163.066
ENSG00000065518	NDUFB4	NADH:ubiquinone oxidoreductase subunit B4	NM_001168331	331.187	0.147448	0.121304	1.21553	0.224165	0.998968	360.251	304.192	295.059	331.911	306.871	305.71	326.198	358.081	386.765	295.436	372.581
ENSG00000065526	SPEN	spen family transcriptional repressor	NM_015001	1727.28	0.218057	0.256873	0.848888	0.395943	0.998968	1058.48	1303	1732.71	1858.17	2027.35	1687.44	1745.43	1581.03	3052.55	1501.13	1452.77
ENSG00000065534	MYLK	myosin light chain kinase	NM_001321309	66.2108	0.0701053	0.607063	0.115483	0.908062	0.998968	151.073	130.774	39.3996	16.7721	54.2841	33.4515	29.7363	155.56	42.834	31.939	42.4959
ENSG00000065548	ZC3H15	zinc finger CCCH-type containing 15	NM_018471	673.485	0.041333	0.287026	0.144004	0.885497	0.998968	779.575	485.192	654.033	755.628	799.86	608.631	581.21	701.486	1133.84	568.913	339.968
ENSG00000065559	MAP2K4	mitogen-activated protein kinase kinase 4	NM_001281435	187.744	-0.251768	0.229396	-1.09753	0.272411	0.998968	237.262	112.769	225.891	193.321	194.98	211.86	219.868	208.391	134.801	191.634	134.406
ENSG00000065600	PACC1	proton activated chloride channel 1	NM_001198862	124.179	0.0171707	0.20056	0.0856138	0.931773	0.998968	122.02	108.031	105.941	120.936	151.774	117.08	138.769	103.706	170.076	133.745	93.8864
ENSG00000065609	SNAP91	synaptosome associated protein 91	NM_001242792	0.174187	-0.667639	3.26031	-0.204778	0.837746	0.998968	0.968416	0.94764	0	0	0	0	0	0	0	0	0
ENSG00000065613	SLK	STE20 like kinase	NM_001304743	723.963	-0.0764648	0.420388	-0.181891	0.855668	0.998968	841.554	292.821	854.533	856.261	906.212	735.933	676.726	668.221	1288.8	655.747	186.784
ENSG00000065618	COL17A1	collagen type XVII alpha 1 chain	NM_000494	1.28838	-1.73988	1.41681	-1.22803	0.219436	0.998968	4.84208	3.79056	1.75109	0.882743	0	0.929208	0	0.978362	0	0.998093	0
ENSG00000065621	GSTO2	glutathione S-transferase omega 2	NM_001191013	12.8055	-0.168358	0.467798	-0.359895	0.718925	0.998968	9.68416	33.1674	13.1332	10.5929	7.75487	7.43367	11.7143	10.762	8.81875	12.9752	14.8242
ENSG00000065665	SEC61A2	SEC61 translocon subunit alpha 2	NM_001142627	68.3543	0.131171	0.262243	0.500191	0.616941	0.998968	48.4208	71.073	104.19	72.3849	50.9606	57.6109	57.6704	77.2906	65.5107	52.8989	93.8864
ENSG00000065675	PRKCQ	protein kinase C theta	NM_001242413	385.973	-0.329802	0.328833	-1.00295	0.315887	0.998968	409.64	389.48	485.928	337.208	346.754	382.834	567.693	356.124	110.864	338.354	520.822
ENSG00000065717	TLE2	TLE family member 2, transcriptional corepressor	NM_001144761	45.4889	0.251236	0.495817	0.506712	0.612357	0.998968	38.7367	54.9631	58.6616	35.3097	36.5587	33.4515	40.5495	42.0696	7.55893	32.9371	119.582
ENSG00000065802	ASB1	ankyrin repeat and SOCS box containing 1	NM_001040445	331.707	0.044433	0.252229	0.176161	0.860167	0.998968	383.493	358.208	464.039	240.989	239.293	297.347	312.682	271.985	268.342	305.417	506.986
ENSG00000065809	FAM107B	family with sequence similarity 107 member B	NM_001282695	1521.17	-0.0660269	0.168212	-0.392522	0.694673	0.998968	1988.16	1149.49	1591.74	1431.81	1403.63	1668.86	1590.44	1719.96	1500.45	1222.66	1465.62
ENSG00000065833	ME1	malic enzyme 1	NM_002395	10.002	-0.307012	0.593553	-0.517244	0.604986	0.998968	13.5578	4.7382	7.87991	21.1858	4.43136	15.7965	7.2088	4.89181	16.3777	11.9771	1.97656
ENSG00000065882	TBC1D1	TBC1 domain family member 1	NM_001253912	974.671	0.0719367	0.177242	0.405867	0.68484	0.998968	878.354	858.562	887.804	1040.75	1035.83	1050.93	944.353	965.644	1389.58	941.202	728.361
ENSG00000065883	CDK13	cyclin dependent kinase 13	NM_003718	940.324	-0.103917	0.118972	-0.873464	0.38241	0.998968	924.838	844.347	982.362	977.197	1020.32	923.633	1081.32	818.889	798.727	937.21	1034.73
ENSG00000065911	MTHFD2	methylenetetrahydrofolate dehydrogenase (NADP+ dependent) 2, methenyltetrahydrofolate cyclohydrolase	NM_001040409	366.68	0.350802	0.298871	1.17376	0.240493	0.998968	217.894	326.936	242.526	402.531	418.763	338.232	385.671	452.982	660.147	379.275	208.527
ENSG00000065923	SLC9A7	solute carrier family 9 member A7	NM_001257291	146.787	0.273226	0.218501	1.25046	0.211132	0.998968	186.904	127.931	112.945	111.226	171.715	144.027	100.923	198.608	167.556	129.752	163.066
ENSG00000065970	FOXJ2	forkhead box J2	NM_018416	415.593	0.0741692	0.141749	0.523243	0.600805	0.998968	353.472	476.663	416.76	379.58	395.498	429.294	401.891	339.492	498.89	444.152	435.83
ENSG00000065978	YBX1	Y-box binding protein 1	NM_004559	1756.18	0.222489	0.187729	1.18516	0.235954	0.998968	1661.8	1911.39	1356.22	1523.61	1997.43	1566.65	1572.42	1853.02	2702.32	1587.97	1585.2
ENSG00000065989	PDE4A	phosphodiesterase 4A	NM_001111307	365.351	0.361269	0.319835	1.12955	0.258666	0.998968	199.494	439.705	235.522	304.546	325.705	441.374	370.352	348.297	749.594	345.34	258.929
ENSG00000066027	PPP2R5A	protein phosphatase 2 regulatory subunit B'alpha	NM_001199756	811.079	-0.167943	0.133035	-1.2624	0.206806	0.998968	1017.81	662.4	893.932	887.157	788.781	826.995	837.122	758.231	701.721	812.448	735.279
ENSG00000066044	ELAVL1	ELAV like RNA binding protein 1	NM_001419	523.45	0.13515	0.129409	1.04436	0.29632	0.998968	430.945	518.359	461.413	526.115	494.096	513.852	593.825	587.996	483.772	621.812	525.764
ENSG00000066056	TIE1	tyrosine kinase with immunoglobulin like and EGF like domains 1	NM_001253357	7.37223	-1.22648	0.66519	-1.8438	0.0652125	0.998968	5.8105	25.5863	7.87991	7.94469	2.21568	6.50446	9.011	5.87017	6.29911	1.99619	1.97656
ENSG00000066084	DIP2B	disco interacting protein 2 homolog B	NM_020849	615.115	0.303712	0.204774	1.48316	0.138033	0.998968	497.766	559.108	483.301	562.307	654.733	653.233	555.979	626.152	1054.47	551.946	567.271
ENSG00000066117	SMARCD1	SWI/SNF related, matrix associated, actin dependent regulator of chromatin, subfamily d, member 1	NM_003076	577.971	0.0342333	0.142596	0.240072	0.810274	0.998968	589.766	678.51	604.127	510.225	531.763	523.144	573.1	497.008	589.597	541.965	718.478
ENSG00000066135	KDM4A	lysine demethylase 4A	NM_014663	174.215	0.0543391	0.155423	0.349621	0.726623	0.998968	147.199	154.465	147.092	180.962	202.735	167.258	203.649	192.737	167.556	190.636	162.078
ENSG00000066136	NFYC	nuclear transcription factor Y subunit gamma	NM_001142587	470.917	0.0842047	0.120086	0.701206	0.483174	0.998968	433.85	461.501	392.245	493.453	490.773	493.41	462.264	521.467	420.781	534.978	475.362
ENSG00000066185	ZMYND12	zinc finger MYND-type containing 12	NM_001146192	3.58724	0.642273	0.657254	0.977206	0.328467	0.998968	1.93683	4.7382	4.37773	1.76549	2.21568	1.85842	3.6044	3.91345	10.0786	2.99428	1.97656
ENSG00000066230	SLC9A3	solute carrier family 9 member A3	NM_001284351	19.8189	0.259022	0.476804	0.543245	0.586961	0.998968	23.242	24.6386	22.7642	7.94469	11.0784	16.7258	23.4286	26.4158	6.29911	12.9752	42.4959
ENSG00000066248	NGEF	neuronal guanine nucleotide exchange factor	NM_001114090	0.365647	0.760277	2.00561	0.379076	0.704632	0.998968	0	0.94764	0	0	1.10784	0	0	0.978362	0	0	0.988278
ENSG00000066279	ASPM	assembly factor for spindle microtubules	NM_001206846	85.2088	0.310615	0.654646	0.474478	0.635159	0.998968	51.3261	11.3717	59.5371	160.659	69.7938	95.7085	100.022	182.954	117.163	81.8437	6.91794
ENSG00000066294	CD84	CD84 molecule	NM_001184879	1010.62	-0.197435	0.215235	-0.917304	0.358984	0.998968	1084.63	570.479	1089.18	1054	1103.41	1269.3	1248.92	878.569	764.712	1004.08	1049.55
ENSG00000066322	ELOVL1	ELOVL fatty acid elongase 1	NM_001256399	438.308	-0.117139	0.121806	-0.961686	0.336207	0.998968	476.461	519.307	415.009	391.938	443.136	431.153	481.187	420.696	401.883	461.119	379.499
ENSG00000066336	SPI1	Spi-1 proto-oncogene	NM_001080547	3557.33	0.718992	0.445268	1.61474	0.106367	0.998968	1627.91	4239.74	1871.92	3246.73	3939.47	2824.79	2413.15	2537.87	10951.6	3659.01	1818.43
ENSG00000066379	POLR1H	RNA polymerase I subunit H	NM_001278785	57.9019	-0.0133829	0.236419	-0.0566065	0.954859	0.998968	50.3576	45.4867	57.786	49.4336	54.2841	74.3367	75.6924	59.6801	37.7947	63.878	68.1912
ENSG00000066382	MPPED2	metallophosphoesterase domain containing 2	NM_001145399	1.40124	-0.22686	1.15447	-0.196507	0.844214	0.998968	0.968416	0	0.875546	4.41372	3.32352	0	0.9011	1.95672	0	0.998093	1.97656
ENSG00000066405	CLDN18	claudin 18	NM_001002026	0.456892	0.376602	2.33792	0.161084	0.872027	0.998968	0	0	0	0	0	2.78763	0	0.978362	1.25982	0	0
ENSG00000066422	ZBTB11	zinc finger and BTB domain containing 11	NM_014415	394.981	-0.113162	0.240134	-0.471245	0.637466	0.998968	415.451	229.329	425.515	436.075	495.204	406.064	434.33	362.972	526.606	353.325	259.917
ENSG00000066427	ATXN3	ataxin 3	NM_001024631	333.415	0.276908	0.235482	1.17592	0.239627	0.998968	168.504	284.292	326.579	381.345	347.861	321.506	336.11	324.816	515.267	314.399	346.885
ENSG00000066455	GOLGA5	golgin A5	NM_005113	249.779	-0.0964244	0.275314	-0.350234	0.726163	0.998968	284.714	112.769	265.29	292.188	281.391	262.037	291.956	286.66	265.822	255.512	149.23
ENSG00000066468	FGFR2	fibroblast growth factor receptor 2	NM_000141	11.4537	-1.58972	0.742009	-2.14246	0.0321568	0.998968	13.5578	6.63348	18.3865	8.82743	43.2057	12.0797	3.6044	8.80526	0	1.99619	8.8945
ENSG00000066557	LRRC40	leucine rich repeat containing 40	NM_017768	98.1647	0.111316	0.353517	0.314883	0.752851	0.998968	101.684	40.7485	91.0568	113.874	126.294	82.6995	110.835	95.8795	157.478	115.779	43.4842
ENSG00000066583	ISOC1	isochorismatase domain containing 1	NM_016048	99.2463	-0.0398669	0.223278	-0.178553	0.858289	0.998968	110.399	93.8164	84.0524	110.343	93.0585	101.284	109.934	129.144	54.1724	94.8189	110.687
ENSG00000066629	EML1	EMAP like 1	NM_001008707	0.322012	-1.42253	2.39939	-0.59287	0.553268	0.998968	0	0	0.875546	1.76549	0	0	0.9011	0	0	0	0
ENSG00000066651	TRMT11	tRNA methyltransferase 11 homolog	NM_001031712	57.1111	0.0129049	0.28397	0.0454445	0.963753	0.998968	67.7891	20.8481	59.5371	60.0265	56.4998	65.9738	67.5825	58.7017	62.9911	55.8932	52.3787
ENSG00000066654	THUMPD1	THUMP domain containing 1	NM_001304550	515.826	0.0482417	0.249174	0.193607	0.846484	0.998968	575.239	248.282	566.478	517.287	643.654	499.914	515.429	573.32	665.186	463.115	406.182
ENSG00000066697	MSANTD3	Myb/SANT DNA binding domain containing 3	NM_001198805	57.685	-0.283773	0.249078	-1.13929	0.254581	0.998968	79.4101	74.8636	57.786	47.6681	53.1763	45.5312	73.8902	56.745	40.3143	39.9237	65.2263
ENSG00000066735	KIF26A	kinesin family member 26A	NM_015656	4.77811	-0.789269	0.728303	-1.08371	0.278494	0.998968	8.71575	9.4764	7.87991	2.64823	0	5.57525	5.4066	3.91345	0	4.99047	3.95311
ENSG00000066739	ATG2B	autophagy related 2B	NM_018036	453.819	-0.342528	0.333847	-1.026	0.304891	0.998968	595.576	142.146	632.144	505.812	543.949	486.905	534.352	444.176	474.953	350.331	281.659
ENSG00000066777	ARFGEF1	ADP ribosylation factor guanine nucleotide exchange factor 1	NM_006421	743.448	-0.279379	0.294961	-0.947173	0.343551	0.998968	773.765	283.344	920.199	883.626	928.369	860.447	910.111	728.88	742.035	678.704	468.444
ENSG00000066827	ZFAT	zinc finger and AT-hook domain containing	NM_001029939	121.918	-0.046992	0.267163	-0.175893	0.860378	0.998968	135.578	100.45	92.8079	87.3916	183.901	151.461	112.638	144.798	103.305	148.716	80.0505
ENSG00000066855	MTFR1	mitochondrial fission regulator 1	NM_001145838	74.4197	-0.0825581	0.315996	-0.261263	0.793889	0.998968	86.189	32.2198	76.1725	89.157	94.1663	76.1951	78.3957	90.9877	35.275	75.8551	84.0036
ENSG00000066923	STAG3	stromal antigen 3	NM_001282716	41.4647	0.225031	0.293255	0.767357	0.442869	0.998968	37.7682	67.2824	37.6485	28.2478	38.7744	26.947	36.9451	35.221	44.0938	40.9218	62.2615
ENSG00000066926	FECH	ferrochelatase	NM_000140	171.376	-0.054991	0.15447	-0.355998	0.721842	0.998968	195.62	192.371	192.62	150.066	171.715	182.125	131.561	161.43	173.855	173.668	160.101
ENSG00000066933	MYO9A	myosin IXA	NM_006901	295.033	-0.447418	0.311486	-1.4364	0.150889	0.998968	377.682	110.874	394.871	318.67	426.518	351.241	307.275	270.028	231.807	282.46	173.937
ENSG00000067048	DDX3Y	DEAD-box helicase 3 Y-linked	NM_001122665	1312.65	0.016505	0.312399	0.0528331	0.957865	0.998968	1407.11	633.023	1507.69	1147.57	1957.55	1303.68	1193.06	1353.08	2097.6	963.16	875.614
ENSG00000067057	PFKP	phosphofructokinase, platelet	NM_001242339	551.535	-0.203822	0.188124	-1.08345	0.27861	0.998968	681.765	539.207	562.1	647.051	425.41	568.676	631.671	611.476	355.27	566.917	477.338
ENSG00000067064	IDI1	isopentenyl-diphosphate delta isomerase 1	NM_001317955	388.681	0.384964	0.279172	1.37895	0.167911	0.998968	306.988	346.836	371.231	338.973	419.871	305.71	357.737	435.371	812.585	308.411	271.776
ENSG00000067066	SP100	SP100 nuclear antigen	NM_001080391	2047.91	-0.17306	0.324716	-0.532957	0.594064	0.998968	1980.41	1122.95	2103.94	3406.51	2067.23	2100.01	2168.05	1808.99	2784.21	2118.95	865.731
ENSG00000067082	KLF6	Kruppel like factor 6	NM_001008490	3985.55	-0.25491	0.295333	-0.863127	0.388067	0.998968	2962.39	5774.92	2892.8	3857.59	6447.62	3097.05	4611.83	2579.94	5371.88	3426.45	2818.57
ENSG00000067113	PLPP1	phospholipid phosphatase 1	NM_003711	28.003	0.106763	0.31397	0.340042	0.733825	0.998968	38.7367	28.4292	17.5109	32.6615	26.5881	23.2302	24.3297	37.1778	13.858	28.9447	36.5663
ENSG00000067141	NEO1	neogenin 1	NM_001172623	54.7344	-0.798446	0.416939	-1.91502	0.0554903	0.998968	68.7576	63.4919	69.1681	82.0951	39.8822	53.8941	76.5935	58.7017	5.03929	45.9123	38.5428
ENSG00000067167	TRAM1	translocation associated membrane protein 1	NM_001317804	1362.23	0.0619757	0.297227	0.208513	0.834829	0.998968	1393.55	761.902	1147.84	1708.99	1566.48	1494.17	1312	1481.24	2207.21	1181.74	729.349
ENSG00000067177	PHKA1	phosphorylase kinase regulatory subunit alpha 1	NM_001122670	3.06693	0.20208	0.660796	0.305812	0.759748	0.998968	3.87367	1.89528	2.62664	2.64823	1.10784	2.78763	5.4066	2.93509	2.51964	2.99428	4.94139
ENSG00000067182	TNFRSF1A	TNF receptor superfamily member 1A	NM_001065	854.088	0.0762268	0.256291	0.297423	0.766143	0.998968	713.723	644.395	685.552	873.033	808.722	1057.44	1079.52	668.221	1063.29	1249.61	551.459
ENSG00000067191	CACNB1	calcium voltage-gated channel auxiliary subunit beta 1	NM_000723	109.854	-0.308749	0.208685	-1.4795	0.139007	0.998968	109.431	129.827	126.954	105.046	118.539	85.4872	152.286	84.1392	74.3295	99.8093	122.546
ENSG00000067208	EVI5	ecotropic viral integration site 5	NM_001308248	172.771	0.211476	0.470012	0.449937	0.652756	0.998968	129.768	56.8584	100.688	170.369	298.009	245.311	142.374	154.581	371.648	162.689	68.1912
ENSG00000067221	STOML1	stomatin like 1	NM_001256672	55.2884	0.216084	0.302021	0.71546	0.474325	0.998968	51.3261	51.1726	61.2882	58.261	34.343	50.1773	59.4726	50.8748	26.4563	75.8551	88.945
ENSG00000067225	PKM	pyruvate kinase M1/2	NM_001206796	4801.5	0.330948	0.23042	1.43628	0.150923	0.998968	4196.15	5030.07	3562.6	4108.29	4583.13	5145.96	4101.81	4236.31	8880.49	4938.57	4033.16
ENSG00000067248	DHX29	DExH-box helicase 29	NM_001345964	327.51	-0.0145519	0.34954	-0.0416316	0.966792	0.998968	359.282	136.46	344.965	369.869	375.557	370.754	343.319	309.162	545.503	306.415	141.324
ENSG00000067334	DNTTIP2	deoxynucleotidyltransferase terminal interacting protein 2	NM_014597	512.471	0.0945803	0.307572	0.307506	0.758458	0.998968	506.482	462.448	562.976	487.274	588.262	432.082	460.462	531.251	957.465	419.199	229.28
ENSG00000067365	METTL22	methyltransferase like 22	NM_024109	129.963	0.220797	0.180459	1.22353	0.22113	0.998968	121.052	120.35	131.332	137.708	113	114.293	118.945	109.577	186.454	116.777	160.101
ENSG00000067369	TP53BP1	tumor protein p53 binding protein 1	NM_001141979	230.807	-0.418325	0.269105	-1.55451	0.120064	0.998968	306.02	136.46	265.29	246.285	238.185	283.409	303.671	247.526	105.825	203.611	202.597
ENSG00000067445	TRO	trophinin	NM_001039705	9.13922	-1.34848	0.548322	-2.45928	0.0139215	0.998968	12.5894	18.0052	7.00437	9.71017	13.2941	9.29208	12.6154	4.89181	1.25982	0.998093	10.8711
ENSG00000067533	RRP15	ribosomal RNA processing 15 homolog	NM_016052	119.045	-0.0344766	0.259505	-0.132855	0.894308	0.998968	166.568	60.649	140.087	120.936	116.323	110.576	125.253	141.863	123.463	119.771	84.0036
ENSG00000067560	RHOA	ras homolog family member A	NM_001313941	5632.24	0.307048	0.214755	1.42976	0.152786	0.998968	4277.49	6377.62	4185.11	5150.81	5943.56	5412.64	4947.04	5368.27	9563.31	5935.66	4793.15
ENSG00000067596	DHX8	DEAH-box helicase 8	NM_001302623	696.136	0.192935	0.163693	1.17863	0.238544	0.998968	625.597	727.787	605.002	653.23	655.841	695.048	667.715	692.681	1021.72	748.57	564.307
ENSG00000067601	PMS2P4	PMS1 homolog 2, mismatch repair system component pseudogene 4	NR_022007	9.06923	-0.137312	0.425524	-0.322689	0.746931	0.998968	8.71575	11.3717	8.75546	10.5929	3.32352	8.36288	14.4176	10.762	7.55893	8.98284	6.91794
ENSG00000067606	PRKCZ	protein kinase C zeta	NM_001033581	57.3631	-0.0861801	0.366893	-0.234892	0.814293	0.998968	80.3786	59.7013	45.5284	33.5442	57.6076	52.0357	82.0001	56.745	27.7161	34.9333	100.804
ENSG00000067646	ZFY	zinc finger protein Y-linked	NM_001145275	132.202	0.0693668	0.36907	0.187951	0.850915	0.998968	127.831	57.806	139.212	132.411	167.284	150.532	133.363	123.274	239.366	131.748	51.3904
ENSG00000067704	IARS2	isoleucyl-tRNA synthetase 2, mitochondrial	NM_018060	581.094	-0.0567357	0.145851	-0.388998	0.697278	0.998968	621.723	452.972	605.002	546.418	655.841	664.384	580.308	639.849	493.85	613.827	517.858
ENSG00000067715	SYT1	synaptotagmin 1	NM_001135805	4.06569	-0.619466	0.706995	-0.876196	0.380924	0.998968	7.74733	2.84292	1.75109	7.06194	3.32352	7.43367	2.7033	4.89181	0	4.99047	1.97656
ENSG00000067798	NAV3	neuron navigator 3	NM_001024383	0.437154	1.30934	1.68822	0.775577	0.437999	0.998968	0.968416	0	0.875546	0	0	0	0	0.978362	0	0.998093	0.988278
ENSG00000067829	IDH3G	isocitrate dehydrogenase (NAD(+)) 3 non-catalytic subunit gamma	NM_004135	468.015	0.162678	0.196261	0.828889	0.407167	0.998968	400.924	568.584	392.245	444.902	515.145	433.94	382.968	403.085	706.76	430.178	469.432
ENSG00000067836	ROGDI	rogdi atypical leucine zipper	NM_024589	180.479	0.60079	0.393573	1.5265	0.126885	0.998968	119.115	180.999	141.838	114.757	280.283	118.939	107.231	149.689	477.473	144.724	150.218
ENSG00000067840	PDZD4	PDZ domain containing 4	NM_001303512	280.826	-0.298895	0.508335	-0.587988	0.55654	0.998968	371.872	159.204	391.369	316.905	279.175	213.718	377.561	264.158	22.6768	267.489	424.959
ENSG00000067842	ATP2B3	ATPase plasma membrane Ca2+ transporting 3	NM_001001344	0.430552	0.350503	2.32329	0.150865	0.880082	0.998968	0	0	0	0	0	1.85842	0.9011	0	0	0	1.97656
ENSG00000067900	ROCK1	Rho associated coiled-coil containing protein kinase 1	NM_005406	1487.69	-0.10812	0.363316	-0.297592	0.766015	0.998968	1696.67	656.714	1635.52	1613.65	1865.6	1725.54	1500.33	1455.8	2271.46	1442.24	501.057
ENSG00000067955	CBFB	core-binding factor subunit beta	NM_001368707	789.01	0.134141	0.150454	0.891577	0.372619	0.998968	654.649	637.762	665.415	846.551	863.006	811.199	855.144	903.028	912.111	843.389	686.853
ENSG00000067992	PDK3	pyruvate dehydrogenase kinase 3	NM_001142386	417.99	-0.0530193	0.240156	-0.220771	0.825271	0.998968	496.798	232.172	606.753	361.925	406.577	473.896	386.572	453.96	417.001	329.371	432.866
ENSG00000068001	HYAL2	hyaluronidase 2	NM_003773	36.8052	0.191094	0.337738	0.565806	0.571526	0.998968	31.9577	39.8009	27.1419	49.4336	28.8038	40.8852	26.1319	35.221	66.7706	40.9218	17.789
ENSG00000068024	HDAC4	histone deacetylase 4	NM_001378414	454.916	0.348447	0.217667	1.60082	0.109416	0.998968	406.735	418.857	419.386	397.234	389.959	463.675	399.187	365.908	828.963	403.23	510.94
ENSG00000068028	RASSF1	Ras association domain family member 1	NM_001206957	1056.58	-0.233624	0.208084	-1.12274	0.261549	0.998968	916.122	1355.13	1216.13	1074.3	997.055	984.032	1279.56	902.05	599.675	1063.97	1234.36
ENSG00000068078	FGFR3	fibroblast growth factor receptor 3	NM_000142	0.411499	-1.75653	2.3294	-0.754073	0.450805	0.998968	0	0.94764	0.875546	0	0	0	2.7033	0	0	0	0
ENSG00000068079	IFI35	interferon induced protein 35	NM_001330230	559.456	0.38024	0.359011	1.05913	0.289539	0.998968	337.977	555.317	402.751	850.964	370.018	420.931	590.221	478.419	1170.37	666.726	310.319
ENSG00000068097	HEATR6	HEAT repeat containing 6	NM_022070	169.383	-0.12006	0.183769	-0.653318	0.513552	0.998968	174.315	124.141	188.242	152.715	233.754	182.125	166.704	154.581	144.88	181.653	160.101
ENSG00000068120	COASY	Coenzyme A synthase	NM_001042529	450.492	0.119933	0.109084	1.09946	0.271567	0.998968	414.482	483.296	425.515	429.013	420.979	472.038	410.902	431.458	507.708	443.153	516.869
ENSG00000068137	PLEKHH3	pleckstrin homology, MyTH4 and FERM domain containing H3	NM_024927	12.453	0.712383	0.585856	1.21597	0.223996	0.998968	1.93683	15.1622	5.25328	11.4757	9.97055	11.1505	15.3187	11.7403	39.0545	10.979	4.94139
ENSG00000068305	MEF2A	myocyte enhancer factor 2A	NM_001130926	650.729	0.282838	0.340866	0.829763	0.406673	0.998968	519.071	318.407	513.07	782.993	701.262	717.349	669.517	623.217	1311.47	656.745	344.909
ENSG00000068308	OTUD5	OTU deubiquitinase 5	NM_001136157	909.835	-0.00336478	0.109397	-0.0307575	0.975463	0.998968	928.711	1055.67	909.692	835.075	826.448	884.606	933.54	834.543	928.489	865.347	1006.07
ENSG00000068323	TFE3	transcription factor binding to IGHM enhancer 3	NM_001282142	648.56	0.227607	0.235766	0.965393	0.334348	0.998968	403.83	781.803	544.59	610.858	693.507	652.304	586.616	504.835	983.921	821.431	550.471
ENSG00000068354	TBC1D25	TBC1 domain family member 25	NM_001006113	244.494	0.0517687	0.134258	0.385591	0.699799	0.998968	207.241	266.287	247.779	210.976	269.205	237.877	249.605	219.153	262.043	243.535	275.729
ENSG00000068366	ACSL4	acyl-CoA synthetase long chain family member 4	NM_001318509	701.026	-0.0590412	0.419816	-0.140636	0.888158	0.998968	578.145	272.92	648.78	858.909	959.388	937.571	723.583	697.572	1154	689.683	190.738
ENSG00000068383	INPP5A	inositol polyphosphate-5-phosphatase A	NM_001321042	88.9257	0.316237	0.261985	1.20708	0.2274	0.998968	88.1259	118.455	63.9149	72.3849	94.1663	77.1243	56.7693	82.1824	151.179	94.8189	79.0622
ENSG00000068394	GPKOW	G-patch domain and KOW motifs	NM_015698	191.331	0.156465	0.126518	1.2367	0.2162	0.998968	190.778	191.423	159.349	182.728	169.499	188.629	203.649	189.802	192.753	221.577	214.456
ENSG00000068400	GRIPAP1	GRIP1 associated protein 1	NM_020137	959.102	0.127785	0.143471	0.890671	0.373106	0.998968	880.29	1158.96	951.718	876.564	933.908	789.827	902.902	823.781	1143.92	1007.08	1081.18
ENSG00000068438	FTSJ1	FtsJ RNA 2'-O-methyltransferase 1	NM_001282157	248.464	-0.00969901	0.161453	-0.0600731	0.952097	0.998968	215.957	296.611	236.397	299.25	206.058	239.736	249.605	226.002	220.469	247.527	295.495
ENSG00000068489	PRR11	proline rich 11	NM_018304	132.482	0.244112	0.307953	0.792691	0.427958	0.998968	61.9786	126.984	81.4258	146.535	162.852	122.656	166.704	209.37	161.257	112.785	104.757
ENSG00000068615	REEP1	receptor accessory protein 1	NM_001164730	1.22588	0.916227	1.09829	0.834232	0.40415	0.998968	1.93683	0	0.875546	1.76549	1.10784	0	0.9011	3.91345	0	1.99619	0.988278
ENSG00000068650	ATP11A	ATPase phospholipid transporting 11A	NM_015205	1223.69	0.106936	0.23241	0.460119	0.645431	0.998968	852.206	1414.83	973.607	1234.96	1394.77	1327.84	1133.58	987.168	1833.04	1408.31	900.321
ENSG00000068654	POLR1A	RNA polymerase I subunit A	NM_015425	416.595	-0.0275918	0.177154	-0.15575	0.87623	0.998968	336.04	424.543	478.924	401.648	402.146	433.011	461.363	466.679	273.381	456.129	448.678
ENSG00000068697	LAPTM4A	lysosomal protein transmembrane 4 alpha	NM_014713	902.355	0.399207	0.306368	1.30303	0.192564	0.998968	677.891	1108.74	541.087	798.882	932.8	884.606	715.474	793.452	1880.91	999.091	592.967
ENSG00000068724	TTC7A	tetratricopeptide repeat domain 7A	NM_001288951	1057.84	0.0795804	0.237579	0.334964	0.737653	0.998968	847.364	1233.83	714.445	1191.7	1153.26	1212.62	901.1	859.98	1573.52	1156.79	791.61
ENSG00000068745	IP6K2	inositol hexakisphosphate kinase 2	NM_001005909	402.15	0.0903428	0.159345	0.566963	0.570739	0.998968	361.219	516.464	371.231	364.573	351.185	383.763	400.99	330.686	482.512	426.186	434.842
ENSG00000068784	SRBD1	S1 RNA binding domain 1	NM_018079	170.815	-0.211663	0.31408	-0.673913	0.500366	0.998968	168.504	108.031	153.221	209.21	245.94	175.62	198.242	251.439	107.085	178.659	83.0153
ENSG00000068796	KIF2A	kinesin family member 2A	NM_001098511	534.281	-0.428614	0.295974	-1.44815	0.147576	0.998968	683.702	262.496	689.93	555.245	631.468	630.932	672.221	662.351	335.113	459.123	294.507
ENSG00000068831	RASGRP2	RAS guanyl releasing protein 2	NM_001098670	2927.4	0.0769616	0.211737	0.363477	0.716248	0.998968	3189.96	3514.8	3104.69	2561.72	2700.91	2514.44	2505.96	2839.21	2054.77	2764.72	4450.21
ENSG00000068878	PSME4	proteasome activator subunit 4	NM_014614	689.443	0.102286	0.213812	0.478394	0.63237	0.998968	592.671	406.538	731.956	821.834	761.085	669.959	715.474	617.347	952.426	620.814	693.771
ENSG00000068885	IFT80	intraflagellar transport 80	NM_001190241	71.5648	-0.429309	0.372438	-1.1527	0.249034	0.998968	106.526	23.691	101.563	90.9225	60.9311	90.1332	79.2968	83.1608	32.7554	63.878	54.3553
ENSG00000068903	SIRT2	sirtuin 2	NM_001193286	540.722	-0.130614	0.143818	-0.908184	0.363781	0.998968	534.566	741.054	489.43	502.281	525.116	522.215	592.924	490.16	548.023	509.028	493.151
ENSG00000068912	ERLEC1	endoplasmic reticulum lectin 1	NM_001127397	311.681	-0.134856	0.276197	-0.488261	0.625365	0.998968	275.03	190.476	237.273	510.225	315.734	381.905	344.22	368.843	289.759	315.398	199.632
ENSG00000068971	PPP2R5B	protein phosphatase 2 regulatory subunit B'beta	NM_006244	194.858	-0.0852635	0.166469	-0.512188	0.608519	0.998968	172.378	257.758	195.247	180.08	197.195	210.93	180.22	187.846	161.257	228.563	171.96
ENSG00000068976	PYGM	glycogen phosphorylase, muscle associated	NM_001164716	38.4863	0.0462246	0.40881	0.113071	0.909974	0.998968	27.1157	46.4344	64.7904	34.427	34.343	24.1594	35.1429	22.5023	26.4563	25.9504	82.027
ENSG00000069011	PITX1	paired like homeodomain 1	NM_002653	1.4229	0.632217	0.989276	0.639071	0.522777	0.998968	0.968416	0.94764	0.875546	2.64823	0	0.929208	1.8022	0	2.51964	1.99619	2.96483
ENSG00000069020	MAST4	microtubule associated serine/threonine kinase family member 4	NM_001164664	112.256	-0.315166	0.406538	-0.775243	0.438196	0.998968	177.22	102.345	146.216	94.4535	110.784	105.93	109.934	149.689	25.1964	57.8894	155.16
ENSG00000069188	SDK2	sidekick cell adhesion molecule 2	NM_001144952	44.4084	0.513468	0.615622	0.834064	0.404245	0.998968	32.9262	33.1674	79.6747	24.7168	34.343	45.5312	18.9231	70.4421	6.29911	15.9695	126.5
ENSG00000069206	ADAM7	ADAM metallopeptidase domain 7	NM_003817	0.0907358	0.878086	3.26031	0.269326	0.787679	0.998968	0	0	0	0	0	0	0	0	0	0.998093	0
ENSG00000069248	NUP133	nucleoporin 133	NM_018230	286.029	-0.0924417	0.222864	-0.41479	0.678295	0.998968	329.262	148.779	296.81	316.905	314.626	315.002	327.099	318.946	272.122	279.466	227.304
ENSG00000069275	NUCKS1	nuclear casein kinase and cyclin dependent kinase substrate 1	NM_022731	1317.13	-0.0351053	0.187713	-0.187016	0.851648	0.998968	1499.11	884.148	1293.18	1264.09	1594.18	1224.7	1542.68	1542.88	1121.24	1118.86	1403.35
ENSG00000069329	VPS35	VPS35 retromer complex component	NM_018206	833.203	0.057337	0.247874	0.231315	0.81707	0.998968	796.038	468.134	740.712	903.046	1069.06	902.261	868.661	1007.71	847.86	1032.03	529.717
ENSG00000069345	DNAJA2	DnaJ heat shock protein family (Hsp40) member A2	NM_005880	624.271	0.0717535	0.0936277	0.76637	0.443456	0.998968	561.681	619.756	562.1	605.562	662.488	636.508	642.484	621.26	653.848	676.707	624.592
ENSG00000069399	BCL3	BCL3 transcription coactivator	NM_005178	544.318	0.732123	0.533815	1.37149	0.170222	0.998968	146.231	886.043	372.107	424.599	631.468	354.958	255.912	350.254	1821.7	407.222	337.003
ENSG00000069424	KCNAB2	potassium voltage-gated channel subfamily A regulatory beta subunit 2	NM_001199860	3220.83	-0.0612986	0.175628	-0.349026	0.72707	0.998968	2540.16	3602.93	2716.82	2794.76	3425.44	3598.82	4212.64	2691.47	3527.5	2863.53	3455.02
ENSG00000069493	CLEC2D	C-type lectin domain family 2 member D	NM_001004419	1117.6	-0.504547	0.386105	-1.30676	0.191294	0.998968	1884.54	383.794	1430.64	1382.38	1092.33	1217.26	1373.28	1151.53	381.726	1183.74	812.364
ENSG00000069509	FUNDC1	FUN14 domain containing 1	NM_173794	34.9119	-0.273039	0.280809	-0.972331	0.330886	0.998968	31.9577	27.4816	45.5284	27.365	43.2057	48.3188	36.9451	31.3076	30.2357	41.9199	19.7656
ENSG00000069535	MAOB	monoamine oxidase B	NM_000898	0.546325	1.77259	1.59601	1.11064	0.266724	0.998968	0	0	0.875546	0	0	0.929208	0	1.95672	1.25982	0	0.988278
ENSG00000069667	RORA	RAR related orphan receptor A	NM_002943	1003.43	-0.969436	0.40056	-2.4202	0.0155118	0.998968	1515.57	306.088	1544.46	1236.72	1328.3	1286.95	1326.42	1005.76	458.575	708.646	320.202
ENSG00000069696	DRD4	dopamine receptor D4	NM_000797	6.89482	0.821713	0.643741	1.27646	0.201791	0.998968	0	9.4764	2.62664	4.41372	12.1862	6.50446	2.7033	12.7187	11.3384	3.99237	9.88278
ENSG00000069702	TGFBR3	transforming growth factor beta receptor 3	NM_001195683	774.434	-0.767951	0.335345	-2.29004	0.0220192	0.998968	963.574	582.799	967.478	944.535	971.575	815.845	1133.58	681.919	166.297	550.948	740.22
ENSG00000069764	PLA2G10	phospholipase A2 group X	NM_003561	4.5496	0.639879	0.604062	1.05929	0.289466	0.998968	1.93683	2.84292	2.62664	1.76549	6.64703	4.64604	6.3077	4.89181	2.51964	4.99047	10.8711
ENSG00000069812	HES2	hes family bHLH transcription factor 2	NM_019089	0.0819182	-0.255446	3.26031	-0.0783503	0.937549	0.998968	0	0	0	0	0	0	0.9011	0	0	0	0
ENSG00000069849	ATP1B3	ATPase Na+/K+ transporting subunit beta 3	NM_001679	561.552	0.208062	0.234064	0.888909	0.374052	0.998968	405.766	597.961	487.679	584.376	620.39	541.728	482.089	612.455	896.993	590.871	356.768
ENSG00000069869	NEDD4	NEDD4 E3 ubiquitin protein ligase	NM_001284338	38.9929	-0.29275	0.421336	-0.694814	0.487172	0.998968	43.5787	9.4764	33.2707	35.3097	63.1468	47.3896	60.3737	39.1345	36.5348	42.918	17.789
ENSG00000069943	PIGB	phosphatidylinositol glycan anchor biosynthesis class B	NM_004855	98.7064	0.178769	0.203318	0.879261	0.37926	0.998968	70.6944	76.7588	109.443	121.819	104.137	98.4961	77.4946	113.49	119.683	105.798	87.9567
ENSG00000069956	MAPK6	mitogen-activated protein kinase 6	NM_002748	210.33	0.718953	0.516996	1.39064	0.164336	0.998968	140.42	119.403	126.079	188.024	262.558	183.054	172.11	153.603	763.452	136.739	68.1912
ENSG00000069966	GNB5	G protein subunit beta 5	NM_001379343	191.687	-0.0512205	0.265307	-0.193061	0.846911	0.998968	292.462	169.628	208.38	177.431	140.696	200.709	170.308	184.91	124.722	152.708	286.601
ENSG00000069974	RAB27A	RAB27A, member RAS oncogene family	NM_004580	849.926	-0.15474	0.204639	-0.756161	0.449553	0.998968	886.101	488.982	873.795	873.033	958.281	1072.31	1025.45	806.171	799.987	868.341	696.736
ENSG00000069998	HDHD5	haloacid dehalogenase like hydrolase domain containing 5	NM_017829	261.414	0.0434839	0.156442	0.277956	0.781046	0.998968	223.704	341.15	243.402	228.63	270.313	254.603	248.704	253.396	239.366	308.411	263.87
ENSG00000070010	UFD1	ubiquitin recognition factor in ER associated degradation 1	NM_001035247	478.159	0.192234	0.166266	1.15618	0.247606	0.998968	411.577	572.375	429.893	485.509	439.812	395.843	446.045	481.354	638.73	400.235	558.377
ENSG00000070018	LRP6	LDL receptor related protein 6	NM_002336	13.1639	-0.253027	0.553057	-0.457506	0.647308	0.998968	25.1788	3.79056	31.5197	13.2411	7.75487	9.29208	7.2088	12.7187	6.29911	12.9752	14.8242
ENSG00000070019	GUCY2C	guanylate cyclase 2C	NM_004963	2.50168	-0.193153	0.793192	-0.243514	0.807607	0.998968	1.93683	3.79056	3.50218	1.76549	0	5.57525	1.8022	3.91345	1.25982	1.99619	1.97656
ENSG00000070031	SCT	secretin	NM_021920	5.90654	0.256715	0.797203	0.322019	0.747438	0.998968	2.90525	7.58112	1.75109	0.882743	22.1568	1.85842	1.8022	8.80526	6.29911	5.98856	4.94139
ENSG00000070047	PHRF1	PHD and ring finger domains 1	NM_001286581	621.095	0.0998432	0.157775	0.632819	0.526852	0.998968	502.608	523.097	596.247	507.577	682.429	672.747	752.419	593.866	681.564	717.629	601.861
ENSG00000070061	ELP1	elongator complex protein 1	NM_001318360	416.717	-0.219792	0.264746	-0.8302	0.406426	0.998968	582.987	272.92	481.55	398.117	412.116	422.79	505.517	452.982	200.312	375.283	479.315
ENSG00000070081	NUCB2	nucleobindin 2	NM_001330227	366.733	0.0548878	0.205573	0.266999	0.78947	0.998968	389.303	265.339	521.825	406.945	342.322	298.276	307.275	442.22	366.608	319.39	374.557
ENSG00000070087	PFN2	profilin 2	NM_002628	14.5068	-0.0924196	0.419902	-0.220098	0.825795	0.998968	24.2104	7.58112	13.1332	13.2411	12.1862	13.0089	20.7253	12.7187	10.0786	7.98475	24.7069
ENSG00000070159	PTPN3	protein tyrosine phosphatase non-receptor type 3	NM_001145368	14.8536	1.64821	0.633198	2.60299	0.00924148	0.998968	19.3683	1.89528	7.87991	1.76549	5.53919	13.0089	9.011	45.0047	39.0545	10.979	9.88278
ENSG00000070182	SPTB	spectrin beta, erythrocytic	NM_000347	26.6682	-0.691847	0.627846	-1.10194	0.270489	0.998968	91.9995	31.2721	25.3908	13.2411	14.4019	30.6639	9.9121	43.0479	12.5982	6.98665	13.8359
ENSG00000070190	DAPP1	dual adaptor of phosphotyrosine and 3-phosphoinositides 1	NM_001306151	594.443	0.0690731	0.259695	0.265978	0.790256	0.998968	774.733	413.171	418.511	624.982	691.291	610.49	555.078	613.433	658.887	831.412	346.885
ENSG00000070214	SLC44A1	solute carrier family 44 member 1	NM_001286730	367.119	0.0502676	0.279573	0.179801	0.857308	0.998968	313.767	240.701	259.162	498.75	370.018	505.489	348.726	441.241	478.732	364.304	217.421
ENSG00000070269	TMEM260	transmembrane protein 260	NM_017799	153.155	-0.319697	0.266676	-1.19882	0.230598	0.998968	197.557	88.1305	170.731	163.307	177.254	176.55	182.923	169.257	80.6286	167.68	110.687
ENSG00000070366	SMG6	SMG6 nonsense mediated mRNA decay factor	NM_001170957	231.883	-0.0685284	0.192645	-0.355724	0.722047	0.998968	220.799	262.496	274.046	195.969	240.401	221.152	236.989	207.413	177.635	191.634	322.179
ENSG00000070367	EXOC5	exocyst complex component 5	NM_006544	337.075	-0.214008	0.387146	-0.552784	0.580411	0.998968	385.43	109.926	401	401.648	403.253	405.135	377.561	395.258	337.632	382.27	108.711
ENSG00000070371	CLTCL1	clathrin heavy chain like 1	NM_001835	40.8476	-0.412715	0.359271	-1.14876	0.250656	0.998968	27.1157	47.382	42.0262	49.4336	58.7155	48.3188	41.4506	9.78362	32.7554	43.9161	48.4256
ENSG00000070388	FGF22	fibroblast growth factor 22	NM_001300812	2.01012	-0.273264	0.894444	-0.305513	0.759976	0.998968	2.90525	3.79056	0.875546	0.882743	2.21568	0.929208	3.6044	1.95672	0	0.998093	3.95311
ENSG00000070404	FSTL3	follistatin like 3	NM_005860	56.2153	0.488093	0.377975	1.29134	0.196587	0.998968	42.6103	67.2824	19.262	56.4956	45.4214	56.6817	54.9671	38.1561	112.124	85.836	39.5311
ENSG00000070413	DGCR2	DiGeorge syndrome critical region gene 2	NM_001173533	689.472	0.0322728	0.143924	0.224234	0.822575	0.998968	608.165	657.662	668.042	587.024	683.537	858.589	724.485	626.152	633.691	811.45	725.396
ENSG00000070423	RNF126	ring finger protein 126	NM_001366018	686.883	0.198027	0.146523	1.35151	0.176532	0.998968	562.65	674.72	635.646	667.354	795.428	549.162	679.429	667.243	760.933	671.717	891.426
ENSG00000070444	MNT	MAX network transcriptional repressor	NM_020310	505.88	0.686989	0.412372	1.66594	0.0957249	0.998968	211.115	582.799	329.205	355.745	660.272	415.356	343.319	398.193	1446.28	417.203	405.194
ENSG00000070476	ZXDC	ZXD family zinc finger C	NM_001040653	510.606	0.0983818	0.215455	0.456623	0.647942	0.998968	382.524	700.306	495.559	466.088	556.135	460.887	422.616	381.561	687.863	476.091	587.037
ENSG00000070495	JMJD6	jumonji domain containing 6, arginine demethylase and lysine hydroxylase	NM_001081461	361.505	0.210493	0.364943	0.576782	0.564087	0.998968	184.968	640.605	286.304	302.781	392.175	285.267	300.967	296.444	725.658	306.415	254.976
ENSG00000070501	POLB	DNA polymerase beta	NM_002690	136.859	0.0453898	0.185612	0.244542	0.806811	0.998968	104.589	164.889	166.354	114.757	151.774	114.293	130.66	160.451	133.541	127.756	136.382
ENSG00000070526	ST6GALNAC1	ST6 N-acetylgalactosaminide alpha-2,6-sialyltransferase 1	NM_001289107	15.0266	0.0735596	0.545411	0.13487	0.892715	0.998968	7.74733	13.267	14.8843	10.5929	12.1862	24.1594	20.7253	8.80526	1.25982	27.9466	23.7187
ENSG00000070540	WIPI1	WD repeat domain, phosphoinositide interacting 1	NM_001320772	172.987	0.324561	0.219579	1.4781	0.13938	0.998968	120.084	145.937	182.989	173.018	146.235	162.611	176.616	168.278	302.357	159.695	165.042
ENSG00000070601	FRMPD1	FERM and PDZ domain containing 1	NM_001371223	0.430763	-0.748132	1.98792	-0.37634	0.706664	0.998968	0	0	1.75109	0	1.10784	0	0.9011	0.978362	0	0	0
ENSG00000070610	GBA2	glucosylceramidase beta 2	NM_001330660	630.156	-0.102758	0.138363	-0.74267	0.457682	0.998968	673.049	755.269	634.771	555.245	547.272	637.437	721.781	567.45	525.346	671.717	642.381
ENSG00000070614	NDST1	N-deacetylase and N-sulfotransferase 1	NM_001301063	419.98	0.336932	0.311487	1.08169	0.279391	0.998968	378.651	471.925	322.201	288.657	473.047	510.135	237.89	308.184	823.924	474.094	331.073
ENSG00000070718	AP3M2	adaptor related protein complex 3 subunit mu 2	NM_001134296	131.822	-0.24496	0.28488	-0.859871	0.38986	0.998968	215.957	129.827	129.581	105.046	115.215	105.93	177.517	151.646	69.2902	100.807	149.23
ENSG00000070729	CNGB1	cyclic nucleotide gated channel subunit beta 1	NM_001135639	0.463176	1.38133	1.68041	0.822019	0.411066	0.998968	0	0.94764	0	0	0	0	0.9011	0	1.25982	0.998093	0.988278
ENSG00000070731	ST6GALNAC2	ST6 N-acetylgalactosaminide alpha-2,6-sialyltransferase 2	NM_006456	19.7213	-0.0183657	0.438477	-0.0418851	0.96659	0.998968	18.3999	37.9056	21.8886	13.2411	8.86271	27.8763	10.8132	24.4591	8.81875	19.9619	24.7069
ENSG00000070756	PABPC1	poly(A) binding protein cytoplasmic 1	NM_002568	15581.5	0.187617	0.172275	1.08905	0.27613	0.998968	13027.1	16643.4	14430.7	11086.4	18550.8	16517.6	13571.5	16099.9	17941.1	13851.5	19676.6
ENSG00000070759	TESK2	testis associated actin remodelling kinase 2	NM_001320800	62.6615	-0.231646	0.237901	-0.973708	0.330202	0.998968	65.8523	97.6069	68.2926	51.1991	64.2547	69.6906	46.8572	68.4854	56.692	53.897	46.4491
ENSG00000070761	CFAP20	cilia and flagella associated protein 20	NM_013242	98.7612	-0.195327	0.224083	-0.871674	0.383386	0.998968	116.21	127.931	88.4301	94.4535	95.2741	85.4872	118.044	119.36	55.4322	95.817	89.9333
ENSG00000070770	CSNK2A2	casein kinase 2 alpha 2	NM_001896	270.074	0.0111058	0.122903	0.090363	0.927999	0.998968	265.346	237.858	295.935	242.754	279.175	294.559	268.528	264.158	306.137	250.521	265.847
ENSG00000070778	PTPN21	protein tyrosine phosphatase non-receptor type 21	NM_007039	0.422612	-0.735909	2.35968	-0.311868	0.755141	0.998968	0	0	0	0.882743	0	2.78763	0	0.978362	0	0	0
ENSG00000070785	EIF2B3	eukaryotic translation initiation factor 2B subunit gamma	NM_001166588	103.866	-0.0906588	0.199323	-0.454834	0.649228	0.998968	79.4101	113.717	84.0524	136.825	104.137	113.363	112.638	118.382	79.3688	101.806	98.8278
ENSG00000070808	CAMK2A	calcium/calmodulin dependent protein kinase II alpha	NM_001363989	0.343588	2.42112	3.19068	0.758808	0.447967	0.998968	0	0	0	0	0	0	0	0	3.77947	0	0
ENSG00000070814	TCOF1	treacle ribosome biogenesis factor 1	NM_000356	716.848	-0.0250716	0.126639	-0.197977	0.843063	0.998968	724.375	825.394	762.6	644.402	663.595	676.464	752.419	626.152	718.099	655.747	836.083
ENSG00000070831	CDC42	cell division cycle 42	NM_001039802	1855.45	0.090369	0.13656	0.661752	0.50813	0.998968	1973.63	1968.25	1561.1	1866.12	1825.72	1777.58	1715.69	1742.46	2449.09	1825.51	1704.78
ENSG00000070882	OSBPL3	oxysterol binding protein like 3	NM_015550	392.158	-0.32399	0.270083	-1.19959	0.230297	0.998968	491.955	253.02	405.378	409.593	440.92	432.082	529.847	452.003	170.076	352.327	376.534
ENSG00000070886	EPHA8	EPH receptor A8	NM_001006943	0.100713	-0.255446	3.26031	-0.0783503	0.937549	0.998968	0	0	0	0	1.10784	0	0	0	0	0	0
ENSG00000070915	SLC12A3	solute carrier family 12 member 3	NM_000339	12.7174	0.625442	0.649415	0.963085	0.335505	0.998968	6.77891	13.267	4.37773	6.1792	27.696	11.1505	5.4066	41.0912	5.03929	12.9752	5.92967
ENSG00000070950	RAD18	RAD18 E3 ubiquitin protein ligase	NM_020165	113.716	-0.127528	0.284928	-0.447579	0.654457	0.998968	137.515	48.3296	151.469	120.936	117.431	112.434	133.363	145.776	91.967	93.8208	97.8395
ENSG00000070961	ATP2B1	ATPase plasma membrane Ca2+ transporting 1	NM_001001323	913.128	0.222167	0.509422	0.436117	0.662752	0.998968	902.564	303.245	638.273	836.84	1621.88	982.173	741.605	745.512	2281.54	756.555	234.222
ENSG00000070985	TRPM5	transient receptor potential cation channel subfamily M member 5	NM_014555	1.49807	0.438476	1.16355	0.376843	0.70629	0.998968	1.93683	0.94764	4.37773	0	1.10784	0.929208	0	0.978362	1.25982	0	4.94139
ENSG00000071051	NCK2	NCK adaptor protein 2	NM_001004720	588.915	-0.0919642	0.286925	-0.320516	0.748577	0.998968	804.754	744.845	509.568	383.993	666.919	615.136	492.902	653.546	321.255	441.157	843.989
ENSG00000071054	MAP4K4	mitogen-activated protein kinase kinase kinase kinase 4	NM_001242559	1557.74	0.089649	0.160162	0.559741	0.575656	0.998968	1633.72	1706.7	1305.44	1311.76	1812.42	1538.77	1346.24	1372.64	2033.35	1461.21	1612.87
ENSG00000071073	MGAT4A	alpha-1,3-mannosyl-glycoprotein 4-beta-N-acetylglucosaminyltransferase A	NM_001160154	642.554	-0.442472	0.270085	-1.63827	0.101365	0.998968	859.954	296.611	720.574	719.436	703.478	928.279	747.913	603.65	405.663	539.969	542.564
ENSG00000071082	RPL31	ribosomal protein L31	NM_000993	3075.76	0.0785168	0.226483	0.346679	0.728832	0.998968	4372.4	3522.38	3116.07	2319.85	2849.36	2556.25	2365.39	2973.24	2761.53	2605.02	4391.91
ENSG00000071127	WDR1	WD repeat domain 1	NM_005112	3799.5	0.206313	0.115322	1.78902	0.0736111	0.998968	3543.44	4141.19	3476.79	3090.48	3838.66	3363.73	3733.26	4111.08	4725.59	3867.61	3902.71
ENSG00000071189	SNX13	sorting nexin 13	NM_001350862	283.648	-0.226897	0.415529	-0.546044	0.585035	0.998968	254.693	91.9211	260.037	331.911	457.537	380.975	318.989	275.898	415.741	237.546	94.8747
ENSG00000071205	ARHGAP10	Rho GTPase activating protein 10	NM_024605	91.3775	-0.601197	0.220503	-2.72648	0.00640133	0.998968	86.189	98.5545	132.207	70.6194	89.7349	134.735	118.044	66.5286	65.5107	72.8608	70.1677
ENSG00000071242	RPS6KA2	ribosomal protein S6 kinase A2	NM_001006932	46.6964	-0.0503011	0.238308	-0.211076	0.832828	0.998968	53.2629	55.9108	56.9105	35.3097	53.1763	44.602	32.4396	45.0047	37.7947	42.918	56.3318
ENSG00000071243	ING3	inhibitor of growth family member 3	NM_019071	204.666	0.0379058	0.204392	0.185456	0.852871	0.998968	208.209	166.785	221.513	192.438	232.646	206.284	190.132	233.829	278.421	188.64	132.429
ENSG00000071246	VASH1	vasohibin 1	NM_014909	302.765	1.00605	0.378646	2.65698	0.00788447	0.998968	333.135	235.015	290.681	82.9778	289.146	169.116	150.484	432.436	728.177	361.31	257.94
ENSG00000071282	LMCD1	LIM and cysteine rich domains 1	NM_001278233	5.51398	-0.0740392	0.721936	-0.102556	0.918315	0.998968	5.8105	2.84292	1.75109	1.76549	4.43136	11.1505	11.7143	12.7187	2.51964	1.99619	3.95311
ENSG00000071462	BUD23	BUD23 rRNA methyltransferase and ribosome maturation factor	NM_001202560	445.303	0.187467	0.22164	0.845817	0.397655	0.998968	391.24	644.395	389.618	425.482	378.881	320.577	416.308	360.037	628.651	435.169	507.975
ENSG00000071537	SEL1L	SEL1L adaptor subunit of ERAD E3 ubiquitin ligase	NM_001244984	958.713	-0.0613367	0.337195	-0.181902	0.855659	0.998968	817.343	350.627	919.323	1249.96	1202.01	1192.17	1082.22	976.406	1302.66	940.204	512.916
ENSG00000071539	TRIP13	thyroid hormone receptor interactor 13	NM_001166260	24.6428	-0.152484	0.420151	-0.362926	0.71666	0.998968	21.3052	21.7957	9.631	46.7854	17.7254	23.2302	38.7473	33.2643	13.858	25.9504	18.7773
ENSG00000071553	ATP6AP1	ATPase H+ transporting accessory protein 1	NM_001183	1084.44	0.160602	0.258313	0.621734	0.534117	0.998968	831.87	1338.07	798.498	1086.66	1152.15	1139.21	931.738	793.452	1898.55	1087.92	870.673
ENSG00000071564	TCF3	transcription factor 3	NM_001136139	800.308	0.135144	0.156457	0.863777	0.387711	0.998968	838.648	847.19	660.162	910.108	661.38	753.588	738.902	874.656	661.407	842.391	1014.96
ENSG00000071575	TRIB2	tribbles pseudokinase 2	NM_021643	938.968	0.0593348	0.365519	0.16233	0.871046	0.998968	1306.39	894.572	1020.89	790.938	620.39	818.633	1022.75	1130.01	301.097	775.519	1647.46
ENSG00000071626	DAZAP1	DAZ associated protein 1	NM_001352033	1410.64	0.264522	0.127443	2.07561	0.0379297	0.998968	1118.52	1533.28	1198.62	1228.78	1431.33	1232.13	1457.98	1503.74	1752.41	1460.21	1600.02
ENSG00000071655	MBD3	methyl-CpG binding domain protein 3	NM_001281453	332.58	0.243067	0.143851	1.68972	0.0910823	0.998968	307.956	363.894	325.703	262.175	286.93	312.214	323.495	364.929	367.868	304.418	438.795
ENSG00000071794	HLTF	helicase like transcription factor	NM_001318934	119.944	-0.507345	0.418947	-1.211	0.225894	0.998968	172.378	28.4292	168.105	122.701	127.401	105.001	217.165	122.295	76.8491	118.773	60.2849
ENSG00000071889	FAM3A	FAM3 metabolism regulating signaling molecule A	NM_001171132	219.569	0.0894946	0.204721	0.437155	0.661999	0.998968	237.262	285.24	211.882	186.259	197.195	195.134	190.132	210.348	153.698	262.499	285.612
ENSG00000071894	CPSF1	cleavage and polyadenylation specific factor 1	NM_013291	1217.7	-0.277645	0.187396	-1.4816	0.138448	0.998968	1383.87	1513.38	1483.17	1001.91	1075.71	1413.33	1231.8	1002.82	1108.64	799.473	1380.62
ENSG00000071909	MYO3B	myosin IIIB	NM_001083615	15.1148	-0.955412	0.812491	-1.17591	0.239633	0.998968	7.74733	3.79056	43.7773	5.29646	49.8527	8.36288	9.9121	14.6754	0	11.9771	10.8711
ENSG00000071967	CYBRD1	cytochrome b reductase 1	NM_001127383	205.47	-0.12857	0.398562	-0.322584	0.74701	0.998968	212.083	88.1305	185.616	156.246	398.822	275.975	167.605	146.754	216.689	315.398	96.8512
ENSG00000071994	PDCD2	programmed cell death 2	NM_001199461	418.641	0.0231923	0.175224	0.132358	0.894701	0.998968	520.04	416.014	432.52	405.179	376.665	389.338	374.858	456.895	298.578	407.222	527.74
ENSG00000072042	RDH11	retinol dehydrogenase 11	NM_001252650	380.582	0.0212464	0.135544	0.15675	0.875442	0.998968	427.072	405.59	343.214	320.436	362.263	434.87	356.836	365.908	369.128	360.312	440.772
ENSG00000072062	PRKACA	protein kinase cAMP-activated catalytic subunit alpha	NM_001304349	1382.32	0.388464	0.292409	1.3285	0.184014	0.998968	737.933	1560.76	956.972	1202.3	1575.35	1495.1	1169.63	1133.92	2672.08	1556.03	1145.41
ENSG00000072071	ADGRL1	adhesion G protein-coupled receptor L1	NM_001008701	231.866	0.0354911	0.28038	0.126582	0.899271	0.998968	241.136	271.973	266.166	218.92	168.392	211.86	230.682	180.019	123.463	249.523	388.393
ENSG00000072110	ACTN1	actinin alpha 1	NM_001102	949.658	0.063092	0.2441	0.258468	0.796046	0.998968	1039.11	1386.4	949.967	926.88	751.115	946.863	540.66	763.123	1067.07	870.337	1204.71
ENSG00000072133	RPS6KA6	ribosomal protein S6 kinase A6	NM_001330512	1.84564	-1.59232	1.35362	-1.17634	0.239457	0.998968	4.84208	0	0	1.76549	7.75487	0	2.7033	0.978362	1.25982	0.998093	0
ENSG00000072134	EPN2	epsin 2	NM_001102664	20.319	-0.354137	0.347294	-1.0197	0.307869	0.998968	23.242	35.0627	22.7642	20.3031	18.8333	12.0797	22.5275	13.6971	11.3384	17.9657	25.6952
ENSG00000072135	PTPN18	protein tyrosine phosphatase non-receptor type 18	NM_001142370	1937.72	0.0245243	0.114753	0.213713	0.830771	0.998968	1652.12	2242.12	1854.41	1872.3	2062.8	1961.56	1834.64	2049.67	2029.57	2035.11	1720.59
ENSG00000072163	LIMS2	LIM zinc finger domain containing 2	NM_001136037	24.5169	0.7566	0.351191	2.15438	0.0312101	0.998968	23.242	28.4292	14.0087	21.1858	18.8333	17.655	14.4176	34.2427	16.3777	25.9504	55.3436
ENSG00000072182	ASIC4	acid sensing ion channel subunit family member 4	NM_018674	0.814094	-0.0286421	1.30133	-0.0220099	0.98244	0.998968	0.968416	0.94764	0	0.882743	1.10784	0	1.8022	0	1.25982	0.998093	0.988278
ENSG00000072195	SPEG	striated muscle enriched protein kinase	NM_001173476	32.3957	0.587693	0.653427	0.899401	0.368439	0.998968	30.9893	13.267	70.9192	28.2478	21.0489	11.1505	16.2198	19.5672	6.29911	28.9447	109.699
ENSG00000072201	LNX1	ligand of numb-protein X 1	NM_001126328	7.73038	-0.576174	0.474915	-1.21321	0.225048	0.998968	10.6526	3.79056	8.75546	7.94469	7.75487	12.0797	10.8132	8.80526	2.51964	5.98856	5.92967
ENSG00000072210	ALDH3A2	aldehyde dehydrogenase 3 family member A2	NM_000382	330.399	-0.0945359	0.144706	-0.653294	0.513567	0.998968	299.241	392.323	318.699	339.856	305.764	364.25	346.924	248.504	318.735	341.348	358.745
ENSG00000072274	TFRC	transferrin receptor	NM_001128148	706.609	0.0616069	0.291496	0.211348	0.832616	0.998968	458.061	537.312	582.238	842.137	1042.48	673.676	732.594	825.738	1079.67	567.915	430.889
ENSG00000072310	SREBF1	sterol regulatory element binding transcription factor 1	NM_001005291	564.193	0.431446	0.249813	1.72708	0.0841539	0.998968	340.883	687.987	649.655	452.847	574.968	381.905	416.308	564.515	873.057	501.043	762.95
ENSG00000072315	TRPC5	transient receptor potential cation channel subfamily C member 5	NM_012471	0.485426	-2.00599	1.92999	-1.03938	0.298628	0.998968	0	0	2.62664	0.882743	0	0.929208	0.9011	0	0	0	0
ENSG00000072364	AFF4	AF4/FMR2 family member 4	NM_014423	863.036	0.0294287	0.30619	0.0961127	0.923431	0.998968	767.954	404.642	837.022	1009.86	1139.97	909.695	926.331	772.906	1441.24	704.654	579.131
ENSG00000072401	UBE2D1	ubiquitin conjugating enzyme E2 D1	NM_001204880	298.345	-0.0316394	0.327919	-0.0964855	0.923135	0.998968	243.072	231.224	247.779	373.4	348.969	386.551	273.033	237.742	524.086	288.449	127.488
ENSG00000072415	MPP5	membrane palmitoylated protein 5	NM_001256550	93.3931	0.295175	0.382388	0.771926	0.440159	0.998968	97.81	47.382	83.1769	109.46	114.107	79.9119	71.1869	75.3339	221.729	73.8589	53.367
ENSG00000072422	RHOBTB1	Rho related BTB domain containing 1	NM_001242359	30.0944	0.0148508	0.627753	0.023657	0.981126	0.998968	51.3261	71.073	12.2576	9.71017	27.696	27.8763	9.9121	56.745	41.5741	13.9733	8.8945
ENSG00000072501	SMC1A	structural maintenance of chromosomes 1A	NM_001281463	1175.69	-0.021942	0.118468	-0.185214	0.853061	0.998968	1178.56	964.697	1153.97	1180.23	1236.35	1270.23	1292.18	1311.98	1064.55	1193.72	1086.12
ENSG00000072506	HSD17B10	hydroxysteroid 17-beta dehydrogenase 10	NM_001037811	275.472	0.238148	0.16531	1.44061	0.149695	0.998968	264.378	275.763	175.109	275.416	247.048	288.055	283.847	299.379	343.931	312.403	264.858
ENSG00000072518	MARK2	microtubule affinity regulating kinase 2	NM_001039469	1205.94	0.115858	0.145481	0.796381	0.425811	0.998968	904.501	1192.13	1009.5	1082.24	1381.48	1334.34	1288.57	1209.26	1296.36	1347.43	1219.53
ENSG00000072571	HMMR	hyaluronan mediated motility receptor	NM_001142556	30.7484	-0.177353	0.528029	-0.335877	0.736964	0.998968	30.9893	9.4764	23.6397	60.0265	22.1568	29.7347	48.6594	56.745	23.9366	25.9504	6.91794
ENSG00000072609	CHFR	checkpoint with forkhead and ring finger domains	NM_001161344	833.485	0.204996	0.136801	1.4985	0.134005	0.998968	667.239	939.111	822.138	815.655	737.821	715.49	829.012	780.733	997.779	850.376	1012.98
ENSG00000072657	TRHDE	thyrotropin releasing hormone degrading enzyme	NM_013381	0.54271	-0.122904	2.311	-0.053182	0.957587	0.998968	2.90525	0	0	0	1.10784	0	0	1.95672	0	0	0
ENSG00000072682	P4HA2	prolyl 4-hydroxylase subunit alpha 2	NM_001017974	4.8886	0.0295327	0.656984	0.0449519	0.964146	0.998968	3.87367	7.58112	6.12882	0.882743	2.21568	7.43367	5.4066	1.95672	11.3384	3.99237	2.96483
ENSG00000072694	FCGR2B	Fc fragment of IgG receptor IIb	NM_001002273	90.3602	-0.281206	0.321012	-0.876	0.38103	0.998968	151.073	97.6069	48.155	90.0398	85.3036	138.452	65.7803	93.9228	65.5107	99.8093	58.3084
ENSG00000072736	NFATC3	nuclear factor of activated T cells 3	NM_004555	779.355	-0.212364	0.194636	-1.09109	0.275235	0.998968	745.681	824.447	900.061	803.296	692.399	746.154	1029.96	659.416	516.527	662.734	992.231
ENSG00000072756	TRNT1	tRNA nucleotidyl transferase 1	NM_001302946	113.033	-0.158964	0.27249	-0.583376	0.55964	0.998968	163.662	57.806	155.847	129.763	86.4114	118.939	109.934	121.317	97.0063	108.792	93.8864
ENSG00000072778	ACADVL	acyl-CoA dehydrogenase very long chain	NM_000018	1729.31	0.0422853	0.198676	0.212835	0.831455	0.998968	1470.06	2398.48	1213.51	1765.49	1699.42	1733.9	1694.07	1376.56	2164.37	1722.71	1783.84
ENSG00000072803	FBXW11	F-box and WD repeat domain containing 11	NM_001378974	409.103	-0.0558476	0.127144	-0.439246	0.660484	0.998968	454.187	364.841	400.124	358.394	430.949	492.48	403.693	425.588	375.427	389.256	405.194
ENSG00000072818	ACAP1	ArfGAP with coiled-coil, ankyrin repeat and PH domains 1	NM_014716	1917.37	-0.0297111	0.28855	-0.102967	0.917989	0.998968	2306.77	2045.01	2321.07	1670.15	1509.98	1559.21	2110.38	1700.39	937.308	1740.67	3190.16
ENSG00000072832	CRMP1	collapsin response mediator protein 1	NM_001014809	6.36221	-0.01103	0.54711	-0.0201605	0.983915	0.998968	4.84208	2.84292	4.37773	9.71017	6.64703	11.1505	5.4066	6.84854	1.25982	9.98093	6.91794
ENSG00000072840	EVC	EvC ciliary complex subunit 1	NM_001306090	30.746	-0.364584	0.320825	-1.1364	0.255791	0.998968	21.3052	29.3768	24.5153	37.0752	35.4508	45.5312	41.4506	17.6105	16.3777	33.9352	35.578
ENSG00000072849	DERL2	derlin 2	NM_001304777	298.908	0.0681431	0.147354	0.462444	0.643763	0.998968	304.083	312.721	298.561	344.27	248.156	284.338	262.22	279.812	377.947	272.479	303.401
ENSG00000072858	SIDT1	SID1 transmembrane family member 1	NM_001308350	367.307	-0.254371	0.311561	-0.81644	0.414249	0.998968	456.124	271.025	443.026	409.593	327.92	370.754	454.154	391.345	119.683	322.384	474.373
ENSG00000072864	NDE1	nudE neurodevelopment protein 1	NM_001143979	352.867	-0.192867	0.192578	-1.0015	0.316586	0.998968	250.82	391.375	320.45	353.097	434.273	463.675	374.858	301.336	277.161	398.239	316.249
ENSG00000072952	IRAG1	inositol 1,4,5-triphosphate receptor associated 1	NM_001098579	97.5611	0.0277345	0.375996	0.0737628	0.941199	0.998968	90.0627	91.9211	53.4083	99.75	113	166.328	63.9781	156.538	81.8884	115.779	40.5194
ENSG00000072954	TMEM38A	transmembrane protein 38A	NM_024074	22.713	-0.0486512	0.425701	-0.114285	0.909012	0.998968	20.3367	39.8009	16.6354	23.8341	11.0784	26.0178	22.5275	11.7403	39.0545	27.9466	10.8711
ENSG00000072958	AP1M1	adaptor related protein complex 1 subunit mu 1	NM_001130524	823.345	0.0634025	0.109419	0.579448	0.562287	0.998968	726.312	808.337	826.515	838.606	829.771	813.987	829.012	868.786	710.54	838.398	966.536
ENSG00000073008	PVR	PVR cell adhesion molecule	NM_001135768	79.3177	0.0218998	0.310469	0.0705379	0.943766	0.998968	60.0418	78.6541	58.6616	68.854	106.353	105.001	73.8902	58.7017	131.021	87.8322	43.4842
ENSG00000073050	XRCC1	X-ray repair cross complementing 1	NM_006297	171.724	-0.0631997	0.164187	-0.384924	0.700294	0.998968	194.652	210.376	142.714	157.128	144.019	196.992	175.715	163.387	147.399	182.651	173.937
ENSG00000073060	SCARB1	scavenger receptor class B member 1	NM_001082959	120.208	-0.354979	0.225407	-1.57483	0.115295	0.998968	129.768	126.036	76.1725	127.998	186.117	141.24	127.055	93.9228	103.305	117.775	92.8981
ENSG00000073067	CYP2W1	cytochrome P450 family 2 subfamily W member 1	NM_017781	1.70112	1.30755	1.15166	1.13536	0.256226	0.998968	0	2.84292	0	1.76549	2.21568	0.929208	0	0.978362	5.03929	0	4.94139
ENSG00000073111	MCM2	minichromosome maintenance complex component 2	NM_004526	159.293	0.302186	0.34147	0.884957	0.37618	0.998968	142.357	168.68	96.31	198.617	99.7055	120.797	201.846	329.708	98.2661	144.724	151.206
ENSG00000073146	MOV10L1	Mov10 like RISC complex RNA helicase 1	NM_001164104	1.40615	-0.173075	1.05982	-0.163307	0.870277	0.998968	0.968416	2.84292	0.875546	3.53097	1.10784	0.929208	0	1.95672	1.25982	1.99619	0
ENSG00000073150	PANX2	pannexin 2	NM_001160300	24.9468	0.386948	0.771196	0.50175	0.615843	0.998968	10.6526	53.0678	16.6354	6.1792	27.696	32.5223	9.9121	6.84854	91.967	15.9695	2.96483
ENSG00000073169	SELENOO	selenoprotein O	NM_031454	360.414	0.4073	0.249673	1.63133	0.102821	0.998968	239.199	415.066	272.295	329.263	351.185	335.444	311.781	309.162	690.383	322.384	388.393
ENSG00000073282	TP63	tumor protein p63	NM_001114978	10.7861	0.249225	0.539159	0.462248	0.643903	0.998968	16.4631	5.68584	4.37773	4.41372	21.0489	10.2213	9.011	21.524	5.03929	10.979	9.88278
ENSG00000073331	ALPK1	alpha kinase 1	NM_001102406	230.099	0.161149	0.341546	0.471824	0.637053	0.998968	144.294	144.989	300.312	302.781	244.832	199.78	206.352	159.473	433.379	259.504	135.394
ENSG00000073350	LLGL2	LLGL scribble cell polarity complex component 2	NM_001015002	435.662	-0.341132	0.293524	-1.16219	0.245157	0.998968	437.724	571.427	614.633	412.241	375.557	408.852	482.99	367.864	149.919	462.117	508.963
ENSG00000073417	PDE8A	phosphodiesterase 8A	NM_001243137	183.553	0.365841	0.227164	1.61047	0.107296	0.998968	173.347	156.361	148.843	159.776	230.43	168.187	125.253	180.019	316.215	193.63	167.019
ENSG00000073464	CLCN4	chloride voltage-gated channel 4	NM_001256944	35.2463	0.267009	0.299107	0.892689	0.372024	0.998968	38.7367	37.9056	25.3908	25.5995	28.8038	44.602	27.9341	25.4374	61.7313	41.9199	29.6483
ENSG00000073536	NLE1	notchless homolog 1	NM_001014445	73.3329	0.279053	0.274906	1.01509	0.310065	0.998968	61.9786	56.8584	74.4214	60.9093	73.1174	77.1243	72.9891	112.512	34.0152	90.8265	91.9098
ENSG00000073578	SDHA	succinate dehydrogenase complex flavoprotein subunit A	NM_001294332	111.166	0.081803	0.180367	0.453537	0.650162	0.998968	100.715	120.35	130.456	100.633	94.1663	103.142	111.736	104.685	129.762	87.8322	139.347
ENSG00000073584	SMARCE1	SWI/SNF related, matrix associated, actin dependent regulator of chromatin, subfamily e, member 1	NM_003079	132.842	0.163176	0.329424	0.495337	0.620362	0.998968	136.547	58.7537	108.568	142.122	190.548	156.107	98.2199	177.084	201.572	101.806	89.9333
ENSG00000073598	FNDC8	fibronectin type III domain containing 8	NM_017559	0.882001	-1.06209	1.6798	-0.632273	0.527208	0.998968	0	0	2.62664	1.76549	3.32352	0	0	0	0	0.998093	0.988278
ENSG00000073605	GSDMB	gasdermin B	NM_001042471	314.63	-0.0696386	0.400804	-0.173747	0.862064	0.998968	244.041	410.328	334.459	388.407	230.43	184.912	448.748	434.393	88.1875	230.56	466.467
ENSG00000073614	KDM5A	lysine demethylase 5A	NM_001042603	1404.71	-0.0968074	0.209198	-0.462754	0.643541	0.998968	1515.57	806.442	1352.72	1389.44	1608.58	1624.26	1773.37	1444.06	1494.15	1327.46	1115.77
ENSG00000073670	ADAM11	ADAM metallopeptidase domain 11	NM_001318933	4.98786	0.630696	0.520326	1.21212	0.225468	0.998968	5.8105	5.68584	4.37773	3.53097	4.43136	3.71683	1.8022	6.84854	3.77947	5.98856	8.8945
ENSG00000073711	PPP2R3A	protein phosphatase 2 regulatory subunit B''alpha	NM_001190447	10.4879	-0.0495536	0.42905	-0.115496	0.908052	0.998968	12.5894	5.68584	10.5066	5.29646	9.97055	13.0089	17.1209	12.7187	12.5982	5.98856	9.88278
ENSG00000073712	FERMT2	fermitin family member 2	NM_001134999	1.64213	-0.973421	1.10652	-0.879716	0.379013	0.998968	0.968416	0.94764	2.62664	3.53097	3.32352	0	2.7033	0	0	0.998093	2.96483
ENSG00000073734	ABCB11	ATP binding cassette subfamily B member 11	NM_003742	1.16637	1.50739	1.16899	1.28949	0.197229	0.998968	0.968416	0.94764	0	0	1.10784	0	1.8022	0.978362	5.03929	0.998093	0.988278
ENSG00000073737	DHRS9	dehydrogenase/reductase 9	NM_001142270	33.1253	-0.20008	0.31908	-0.627054	0.530624	0.998968	43.5787	24.6386	41.1507	42.3717	31.0195	29.7347	31.5385	39.1345	12.5982	42.918	25.6952
ENSG00000073754	CD5L	CD5 molecule like	NM_001347698	0.985821	0.15487	1.63232	0.0948773	0.924412	0.998968	0	0	0	4.41372	2.21568	0	0	1.95672	1.25982	0.998093	0
ENSG00000073756	PTGS2	prostaglandin-endoperoxide synthase 2	NM_000963	396.593	1.04016	0.97161	1.07055	0.28437	0.998968	32.9262	196.161	199.624	56.4956	809.83	500.843	209.956	978.362	447.237	917.248	13.8359
ENSG00000073792	IGF2BP2	insulin like growth factor 2 mRNA binding protein 2	NM_001007225	91.5627	0.100465	0.385406	0.260672	0.794345	0.998968	106.526	156.361	65.6659	50.3164	120.754	67.8322	56.7693	102.728	159.997	66.8723	53.367
ENSG00000073803	MAP3K13	mitogen-activated protein kinase kinase kinase 13	NM_001242314	94.1338	0.353106	0.258579	1.36556	0.172076	0.998968	78.4417	92.8687	84.0524	72.3849	86.4114	96.6377	86.5056	66.5286	183.934	93.8208	93.8864
ENSG00000073849	ST6GAL1	ST6 beta-galactoside alpha-2,6-sialyltransferase 1	NM_001353916	1654.09	-0.11965	0.333685	-0.358573	0.719915	0.998968	2207.99	1393.03	1673.17	1713.4	1382.58	1862.13	1692.27	1809.97	457.315	2071.04	1932.08
ENSG00000073861	TBX21	T-box transcription factor 21	NM_013351	878.694	-0.447136	0.359128	-1.24506	0.213109	0.998968	873.511	983.65	1188.99	825.365	709.017	802.836	1428.24	747.469	206.611	1052.99	846.954
ENSG00000073905	NA	NA	NA	0.544033	-1.07923	1.72032	-0.627341	0.530436	0.998968	0	0	0.875546	0.882743	1.10784	1.85842	0	0	1.25982	0	0
ENSG00000073910	FRY	FRY microtubule binding protein	NM_023037	327.596	-0.189846	0.320779	-0.591828	0.553966	0.998968	294.399	234.067	402.751	317.787	435.381	477.613	237.89	230.894	515.267	294.438	163.066
ENSG00000073921	PICALM	phosphatidylinositol binding clathrin assembly protein	NM_001008660	1839.05	0.078432	0.341563	0.229627	0.818382	0.998968	1442.94	1078.41	1428.02	1898.78	2596.77	2208.73	1962.6	1614.3	3397.74	1716.72	884.509
ENSG00000073969	NSF	N-ethylmaleimide sensitive factor, vesicle fusing ATPase	NM_006178	230.863	-0.187575	0.236928	-0.791693	0.42854	0.998968	219.83	146.884	218.011	266.588	290.254	267.612	282.044	230.894	201.572	275.474	140.335
ENSG00000074054	CLASP1	cytoplasmic linker associated protein 1	NM_001142273	556.106	-0.213364	0.133585	-1.59722	0.110218	0.998968	641.092	468.134	556.847	591.438	676.89	542.658	620.858	518.532	514.007	444.152	542.564
ENSG00000074071	MRPS34	mitochondrial ribosomal protein S34	NM_001300900	229.8	0.160334	0.146233	1.09642	0.272894	0.998968	233.388	249.229	204.878	198.617	201.627	236.948	218.967	232.85	205.351	243.535	302.413
ENSG00000074181	NOTCH3	notch receptor 3	NM_000435	9.12353	0.550196	0.494367	1.11293	0.265739	0.998968	5.8105	7.58112	2.62664	7.06194	15.5097	7.43367	9.011	18.5889	8.81875	12.9752	4.94139
ENSG00000074201	CLNS1A	chloride nucleotide-sensitive channel 1A	NM_001293	395.359	0.032489	0.137793	0.235782	0.813602	0.998968	410.609	375.265	428.142	355.745	418.763	385.621	372.154	440.263	327.554	476.091	358.745
ENSG00000074211	PPP2R2C	protein phosphatase 2 regulatory subunit Bgamma	NM_001206994	0.0907358	0.878086	3.26031	0.269326	0.787679	0.998968	0	0	0	0	0	0	0	0	0	0.998093	0
ENSG00000074219	TEAD2	TEA domain transcription factor 2	NM_001256658	4.62968	0.520283	0.705455	0.737514	0.46081	0.998968	2.90525	6.63348	1.75109	7.06194	4.43136	1.85842	3.6044	7.8269	0	2.99428	11.8593
ENSG00000074266	EED	embryonic ectoderm development	NM_001308007	206.372	0.0722649	0.191375	0.37761	0.70572	0.998968	183.999	126.036	204.002	236.575	206.058	236.019	225.275	244.591	214.17	204.609	188.761
ENSG00000074276	CDHR2	cadherin related family member 2	NM_001171976	6.7742	0.405588	0.560725	0.723328	0.469479	0.998968	5.8105	6.63348	8.75546	3.53097	3.32352	5.57525	9.011	7.8269	1.25982	5.98856	16.8007
ENSG00000074317	SNCB	synuclein beta	NM_001001502	1.50161	2.08634	1.36669	1.52656	0.126871	0.998968	2.90525	0.94764	0	0	0	0	0.9011	1.95672	8.81875	0	0.988278
ENSG00000074319	TSG101	tumor susceptibility 101	NM_006292	286.631	0.244024	0.180231	1.35395	0.175751	0.998968	248.883	270.077	233.771	299.25	260.342	272.258	294.66	303.292	400.623	356.319	213.468
ENSG00000074356	NCBP3	nuclear cap binding subunit 3	NM_001114118	686.037	-0.0317395	0.110735	-0.286625	0.7744	0.998968	674.018	685.144	695.183	650.582	700.154	708.057	727.188	583.104	691.642	634.787	796.552
ENSG00000074370	ATP2A3	ATPase sarcoplasmic/endoplasmic reticulum Ca2+ transporting 3	NM_005173	3222	-0.00718134	0.240468	-0.029864	0.976175	0.998968	3487.27	3619.98	3518.82	3059.59	2478.24	2972.54	3459.32	3318.6	1707.06	3151.98	4668.62
ENSG00000074410	CA12	carbonic anhydrase 12	NM_001218	0.0907358	0.878086	3.26031	0.269326	0.787679	0.998968	0	0	0	0	0	0	0	0	0	0.998093	0
ENSG00000074416	MGLL	monoglyceride lipase	NM_001003794	165.122	0.205973	0.319423	0.644827	0.519039	0.998968	148.168	157.308	89.3057	198.617	137.372	181.196	182.022	196.651	280.94	167.68	77.0857
ENSG00000074582	BCS1L	BCS1 homolog, ubiquinol-cytochrome c reductase complex chaperone	NM_001079866	108.803	-0.271285	0.247133	-1.09773	0.272322	0.998968	137.515	130.774	133.959	103.281	81.9801	101.284	124.352	102.728	51.6527	103.802	125.511
ENSG00000074590	NUAK1	NUAK family kinase 1	NM_014840	23.8461	-0.57574	0.388412	-1.48229	0.138262	0.998968	26.1472	35.0627	19.262	30.0133	23.2646	24.1594	32.4396	27.3941	3.77947	26.9485	13.8359
ENSG00000074603	DPP8	dipeptidyl peptidase 8	NM_001320875	602.934	-0.0412299	0.276837	-0.148932	0.881607	0.998968	600.418	238.805	675.921	671.767	649.194	690.402	737.1	535.164	769.751	539.969	523.787
ENSG00000074621	SLC24A1	solute carrier family 24 member 1	NM_001254740	80.7557	-0.231007	0.225765	-1.02322	0.306203	0.998968	91.9995	71.073	110.319	60.9093	90.8428	84.558	88.3078	73.3772	59.2116	58.8875	98.8278
ENSG00000074657	ZNF532	zinc finger protein 532	NM_001318726	100.014	-0.136702	0.1969	-0.694272	0.487512	0.998968	94.9048	105.188	80.5502	114.757	125.186	106.859	95.5166	90.0093	127.242	84.8379	75.1091
ENSG00000074660	SCARF1	scavenger receptor class F member 1	NM_003693	154.445	0.291314	0.389666	0.7476	0.454701	0.998968	72.6312	218.905	138.336	102.398	203.842	148.673	114.44	93.9228	321.255	187.642	96.8512
ENSG00000074695	LMAN1	lectin, mannose binding 1	NM_005570	580.028	-0.365349	0.405746	-0.900438	0.367887	0.998968	512.292	197.109	499.061	1129.03	675.782	678.322	728.089	747.469	507.708	484.075	221.374
ENSG00000074696	HACD3	3-hydroxyacyl-CoA dehydratase 3	NM_016395	201.662	0.0238449	0.210014	0.113539	0.909603	0.998968	209.178	169.628	180.362	248.051	163.96	182.125	250.506	240.677	141.1	183.649	249.046
ENSG00000074706	IPCEF1	interaction protein for cytohesin exchange factors 1	NM_001130699	413.015	0.0451379	0.342689	0.131717	0.895208	0.998968	496.798	144.041	476.297	327.498	401.038	509.206	503.715	496.03	228.028	392.251	568.26
ENSG00000074755	ZZEF1	zinc finger ZZ-type and EF-hand domain containing 1	NM_015113	1606.8	0.0373225	0.133526	0.279516	0.779849	0.998968	1481.68	1826.1	1722.2	1465.35	1629.63	1470.01	1545.39	1304.16	1864.54	1576.99	1788.78
ENSG00000074771	NOX3	NADPH oxidase 3	NM_015718	0.0802494	-0.255446	3.26031	-0.0783503	0.937549	0.998968	0	0	0	0.882743	0	0	0	0	0	0	0
ENSG00000074800	ENO1	enolase 1	NM_001201483	4484.69	0.292041	0.195033	1.49739	0.134291	0.998968	4015.05	4902.14	3421.63	4302.49	4001.51	4319.89	4060.36	4076.84	7531.22	4587.24	4113.21
ENSG00000074803	SLC12A1	solute carrier family 12 member 1	NM_000338	5.80581	-2.97964	1.11449	-2.67355	0.00750537	0.998968	1.93683	0.94764	28.0175	12.3584	2.21568	12.0797	1.8022	0	2.51964	0.998093	0.988278
ENSG00000074842	MYDGF	myeloid derived growth factor	NM_019107	520.585	0.350667	0.290404	1.20751	0.227234	0.998968	348.63	575.217	269.668	698.25	461.969	512.923	445.143	541.034	928.489	534.978	410.135
ENSG00000074855	ANO8	anoctamin 8	NM_020959	227.673	0.0823697	0.220796	0.373058	0.709105	0.998968	186.904	286.187	199.624	161.542	238.185	246.24	242.396	203.499	190.233	211.596	337.991
ENSG00000074935	TUBE1	tubulin epsilon 1	NM_016262	63.9166	-0.171882	0.314832	-0.545949	0.585101	0.998968	81.347	29.3768	84.0524	77.6814	55.3919	71.549	67.5825	70.4421	31.4956	75.8551	58.3084
ENSG00000074964	ARHGEF10L	Rho guanine nucleotide exchange factor 10 like	NM_001011722	357.772	0.0436375	0.305082	0.143035	0.886262	0.998968	232.42	360.103	228.517	390.172	408.793	445.091	410.902	285.682	561.881	421.195	190.738
ENSG00000074966	TXK	TXK tyrosine kinase	NM_003328	242.336	-0.439363	0.38365	-1.14522	0.252118	0.998968	294.399	116.56	443.026	334.56	167.284	268.541	251.407	243.612	93.2268	146.72	306.366
ENSG00000075035	WSCD2	WSC domain containing 2	NM_001304447	2.52182	0.407295	0.877193	0.464316	0.642421	0.998968	3.87367	0.94764	1.75109	0.882743	1.10784	5.57525	1.8022	7.8269	0	1.99619	1.97656
ENSG00000075043	KCNQ2	potassium voltage-gated channel subfamily Q member 2	NM_001382235	0.177881	0.465894	3.26031	0.142899	0.88637	0.998968	0.968416	0	0	0	0	0	0	0	0	0	0.988278
ENSG00000075073	TACR2	tachykinin receptor 2	NM_001057	6.19599	-0.952327	0.542408	-1.75574	0.0791327	0.998968	10.6526	11.3717	7.00437	5.29646	6.64703	3.71683	8.1099	3.91345	2.51964	2.99428	5.92967
ENSG00000075089	ACTR6	actin related protein 6	NM_022496	118.789	-0.13022	0.212165	-0.613769	0.539368	0.998968	156.883	72.9683	120.825	128.88	108.568	122.656	147.78	123.274	103.305	116.777	104.757
ENSG00000075131	TIPIN	TIMELESS interacting protein	NM_001289986	24.7636	0.480296	0.359058	1.33765	0.181009	0.998968	17.4315	16.1099	14.0087	34.427	16.6176	23.2302	29.7363	48.9181	25.1964	27.9466	18.7773
ENSG00000075142	SRI	sorcin	NM_001256891	292.151	0.16178	0.136909	1.18166	0.237341	0.998968	283.746	288.083	278.424	284.243	227.107	309.426	287.451	288.617	375.427	316.396	274.741
ENSG00000075151	EIF4G3	eukaryotic translation initiation factor 4 gamma 3	NM_001198801	730.795	-0.194852	0.140203	-1.38978	0.164595	0.998968	766.017	544.893	809.88	842.137	828.663	805.624	765.034	673.113	637.47	714.635	651.275
ENSG00000075188	NUP37	nucleoporin 37	NM_024057	86.4712	0.00731051	0.274336	0.026648	0.97874	0.998968	81.347	70.1254	61.2882	111.226	69.7938	91.0624	119.846	119.36	54.1724	101.806	71.156
ENSG00000075213	SEMA3A	semaphorin 3A	NM_006080	2.42821	-0.666244	1.2165	-0.547673	0.583916	0.998968	0	0.94764	4.37773	2.64823	9.97055	1.85842	0	3.91345	0	2.99428	0
ENSG00000075218	GTSE1	G2 and S-phase expressed 1	NM_016426	42.4483	0.455821	0.38713	1.17744	0.239021	0.998968	26.1472	28.4292	24.5153	70.6194	19.9411	34.3807	57.6704	78.269	36.5348	49.9047	40.5194
ENSG00000075223	SEMA3C	semaphorin 3C	NM_001350120	42.8011	-0.458433	0.381384	-1.20203	0.229353	0.998968	52.2945	35.0627	38.524	45.0199	66.4703	65.9738	28.8352	22.5023	50.3929	51.9009	13.8359
ENSG00000075234	TTC38	tetratricopeptide repeat domain 38	NM_017931	530.934	-0.326319	0.227206	-1.43622	0.150938	0.998968	509.387	706.939	754.721	509.343	426.518	475.755	629.869	434.393	301.097	523.001	569.248
ENSG00000075239	ACAT1	acetyl-CoA acetyltransferase 1	NM_000019	154.333	-0.0318612	0.196423	-0.162207	0.871143	0.998968	197.557	140.251	128.705	179.197	137.372	155.178	151.385	206.434	123.463	142.727	135.394
ENSG00000075275	CELSR1	cadherin EGF LAG seven-pass G-type receptor 1	NM_001378328	49.8448	-0.232345	0.337427	-0.688578	0.491089	0.998968	53.2629	76.7588	77.048	42.3717	26.5881	32.5223	60.3737	36.1994	34.0152	44.9142	64.2381
ENSG00000075290	WNT8B	Wnt family member 8B	NM_003393	2.8985	0.497651	0.749784	0.663727	0.506865	0.998968	2.90525	2.84292	3.50218	3.53097	2.21568	1.85842	0.9011	0.978362	1.25982	2.99428	8.8945
ENSG00000075292	ZNF638	zinc finger protein 638	NM_001014972	672.933	-0.515662	0.396339	-1.30106	0.193237	0.998968	910.311	229.329	896.559	891.57	768.84	798.19	793.869	741.599	406.923	755.557	209.515
ENSG00000075303	SLC25A40	solute carrier family 25 member 40	NM_018843	197.258	-0.365413	0.327143	-1.11698	0.264003	0.998968	233.388	76.7588	196.998	205.679	271.421	275.975	243.297	237.742	132.281	182.651	113.652
ENSG00000075336	TIMM21	translocase of inner mitochondrial membrane 21	NM_014177	91.6475	0.0929207	0.23109	0.402098	0.687612	0.998968	108.463	50.2249	95.4345	91.8053	84.1958	94.7793	101.824	125.23	79.3688	89.8284	86.9684
ENSG00000075340	ADD2	adducin 2	NM_001185054	51.0624	0.354543	0.293486	1.20804	0.227031	0.998968	67.7891	48.3296	44.6528	60.9093	43.2057	23.2302	36.9451	68.4854	39.0545	61.8818	67.2029
ENSG00000075391	RASAL2	RAS protein activator like 2	NM_004841	13.4641	0.385674	0.597458	0.645524	0.518588	0.998968	12.5894	8.52876	4.37773	18.5376	15.5097	19.5134	5.4066	14.6754	34.0152	12.9752	1.97656
ENSG00000075399	VPS9D1	VPS9 domain containing 1	NM_004913	242.574	0.309183	0.284945	1.08506	0.277894	0.998968	159.789	316.512	251.282	180.962	252.587	218.364	182.022	172.192	420.781	192.632	321.19
ENSG00000075407	ZNF37A	zinc finger protein 37A	NM_001007094	215.646	-0.113848	0.384928	-0.295765	0.767409	0.998968	271.157	47.382	241.651	290.422	218.244	249.028	234.286	224.045	231.807	241.539	122.546
ENSG00000075413	MARK3	microtubule affinity regulating kinase 3	NM_001128918	865.432	0.0597506	0.124165	0.48122	0.63036	0.998968	756.333	873.724	875.546	941.887	878.516	753.588	884.88	769.971	1053.21	868.341	863.755
ENSG00000075415	SLC25A3	solute carrier family 25 member 3	NM_002635	2117.92	0.24589	0.206813	1.18895	0.234461	0.998968	1855.49	2423.12	1732.71	1677.21	2490.42	2035.9	1671.54	2195.45	3295.69	1722.71	2196.94
ENSG00000075420	FNDC3B	fibronectin type III domain containing 3B	NM_001135095	500.598	-0.0990376	0.381794	-0.259401	0.795326	0.998968	343.788	207.533	415.009	753.863	613.743	719.207	537.056	406.02	771.011	514.018	225.327
ENSG00000075426	FOSL2	FOS like 2, AP-1 transcription factor subunit	NM_005253	2579.74	0.0744905	0.470948	0.158171	0.874322	0.998968	1287.03	5603.39	1527.83	1772.55	3869.68	2301.65	1354.35	2557.44	4988.9	1938.3	1176.05
ENSG00000075429	CACNG5	calcium voltage-gated channel auxiliary subunit gamma 5	NM_001371476	0.194779	0.465894	3.26031	0.142899	0.88637	0.998968	0	0	0	0.882743	0	0	0	0	1.25982	0	0
ENSG00000075539	FRYL	FRY like transcription coactivator	NM_001039751	726.567	-0.261814	0.418892	-0.625014	0.531962	0.998968	868.669	174.366	942.963	741.504	911.751	822.349	950.661	719.096	922.19	685.69	252.999
ENSG00000075568	TMEM131	transmembrane protein 131	NM_015348	821.557	-0.0683638	0.255733	-0.267324	0.789219	0.998968	829.933	390.428	851.031	898.632	1039.15	998.899	840.726	770.949	1038.09	767.534	611.744
ENSG00000075618	FSCN1	fascin actin-bundling protein 1	NM_003088	48.6497	0.627354	0.376947	1.6643	0.0960522	0.998968	30.0209	58.7537	19.262	43.2544	38.7744	54.8233	38.7473	30.3292	110.864	62.8799	47.4373
ENSG00000075624	ACTB	actin beta	NM_001101	46741.5	0.323732	0.169686	1.90783	0.0564131	0.998968	34280	46232.5	38151.9	41953.2	46870.4	45459.7	46819.4	48539.5	70831	53373	41646
ENSG00000075643	MOCOS	molybdenum cofactor sulfurase	NM_017947	1.75843	0.953456	0.845367	1.12786	0.259379	0.998968	1.93683	0.94764	1.75109	0.882743	0	1.85842	1.8022	2.93509	1.25982	3.99237	1.97656
ENSG00000075651	PLD1	phospholipase D1	NM_001130081	64.4764	-0.390114	0.357254	-1.09198	0.274842	0.998968	55.1997	53.0678	44.6528	73.2677	76.4409	101.284	89.2089	43.0479	89.4474	61.8818	21.7421
ENSG00000075673	ATP12A	ATPase H+/K+ transporting non-gastric alpha2 subunit	NM_001185085	0.0795951	-0.255446	3.26031	-0.0783503	0.937549	0.998968	0	0	0.875546	0	0	0	0	0	0	0	0
ENSG00000075702	WDR62	WD repeat domain 62	NM_001083961	43.7955	0.376809	0.320769	1.1747	0.240114	0.998968	23.242	43.5914	24.5153	60.0265	40.99	29.7347	54.066	60.6585	65.5107	35.9314	43.4842
ENSG00000075711	DLG1	discs large MAGUK scaffold protein 1	NM_001098424	424.745	-0.183818	0.230052	-0.799028	0.424274	0.998968	448.377	236.91	468.417	516.405	498.527	491.551	447.847	470.592	454.796	336.357	302.413
ENSG00000075785	RAB7A	RAB7A, member RAS oncogene family	NM_004637	1997.28	0.138722	0.188273	0.736811	0.461237	0.998968	1754.77	2339.72	1515.57	1788.44	2142.56	2075.85	1867.98	1844.21	2922.79	2044.1	1674.14
ENSG00000075790	BCAP29	B cell receptor associated protein 29	NM_001008405	8.32732	0.227685	0.583549	0.390173	0.696409	0.998968	10.6526	4.7382	11.3821	3.53097	11.0784	9.29208	4.5055	13.6971	3.77947	16.9676	1.97656
ENSG00000075826	SEC31B	SEC31 homolog B, COPII coat complex component	NM_015490	382.359	0.129248	0.305023	0.42373	0.671763	0.998968	403.83	428.333	425.515	347.801	253.695	317.789	411.803	297.422	219.209	362.308	738.243
ENSG00000075884	ARHGAP15	Rho GTPase activating protein 15	NM_018460	402.675	-0.291567	0.270545	-1.0777	0.281166	0.998968	522.945	233.119	497.31	440.489	402.146	423.719	500.111	438.306	303.617	460.121	207.538
ENSG00000075886	TUBA3D	tubulin alpha 3d	NM_080386	4.29834	-0.0940677	0.603797	-0.155794	0.876196	0.998968	8.71575	5.68584	3.50218	4.41372	2.21568	1.85842	4.5055	2.93509	2.51964	5.98856	4.94139
ENSG00000075891	PAX2	paired box 2	NM_000278	0.914733	0.460707	1.60983	0.286184	0.774737	0.998968	0	3.79056	0	1.76549	0	0	0	0	2.51964	0.998093	0.988278
ENSG00000075914	EXOSC7	exosome component 7	NM_015004	133.243	0.065893	0.154301	0.427042	0.669349	0.998968	138.484	122.246	116.448	140.356	150.666	118.009	132.462	146.754	108.345	137.737	154.171
ENSG00000075945	KIFAP3	kinesin associated protein 3	NM_001204514	121.682	-0.445781	0.354351	-1.25802	0.208384	0.998968	122.02	56.8584	161.1	163.307	135.156	127.302	177.517	154.581	65.5107	123.764	51.3904
ENSG00000075975	MKRN2	makorin ring finger protein 2	NM_001271707	268.398	0.0407337	0.133906	0.304195	0.760979	0.998968	267.283	302.297	264.415	258.644	207.166	279.692	279.341	246.547	270.862	298.43	277.706
ENSG00000076003	MCM6	minichromosome maintenance complex component 6	NM_005915	275.486	0.118637	0.254005	0.467066	0.640452	0.998968	292.462	223.643	229.393	271.002	272.528	234.161	347.825	465.7	175.115	267.489	251.023
ENSG00000076043	REXO2	RNA exonuclease 2	NM_015523	120.302	-0.160847	0.27644	-0.581853	0.560666	0.998968	141.389	85.2876	120.825	154.48	105.245	116.151	153.187	142.841	51.6527	125.76	126.5
ENSG00000076053	RBM7	RNA binding motif protein 7	NM_001286045	88.5582	0.309024	0.310929	0.993874	0.320284	0.998968	61.9786	59.7013	99.8122	72.3849	116.323	87.3456	72.088	100.771	172.596	69.8665	61.2732
ENSG00000076067	RBMS2	RNA binding motif single stranded interacting protein 2	NM_002898	133.65	0.266027	0.33458	0.795109	0.42655	0.998968	86.189	163.942	60.4127	135.06	98.5977	186.771	139.671	96.8579	235.587	123.764	143.3
ENSG00000076108	BAZ2A	bromodomain adjacent to zinc finger domain 2A	NM_001300905	2594.91	0.248076	0.244854	1.01316	0.310984	0.998968	1729.59	3048.56	2645.02	2448.73	2624.47	2210.59	2296	1895.09	4570.63	2466.29	2609.05
ENSG00000076201	PTPN23	protein tyrosine phosphatase non-receptor type 23	NM_001304482	534.084	-0.0902506	0.194	-0.46521	0.641781	0.998968	317.641	665.243	575.234	563.19	572.753	554.737	574.001	448.09	510.228	580.89	512.916
ENSG00000076242	MLH1	mutL homolog 1	NM_000249	247.519	0.213642	0.153339	1.39326	0.163541	0.998968	232.42	225.538	204.002	256.878	265.881	205.355	248.704	316.989	229.288	304.418	233.234
ENSG00000076248	UNG	uracil DNA glycosylase	NM_003362	117.248	-0.227239	0.318581	-0.713287	0.475668	0.998968	117.178	140.251	96.31	106.812	107.46	131.018	168.506	170.235	41.5741	87.8322	122.546
ENSG00000076258	FMO4	flavin containing dimethylaniline monoxygenase 4	NM_002022	16.1547	-0.476882	0.382147	-1.2479	0.212067	0.998968	23.242	13.267	19.262	22.0686	17.7254	16.7258	14.4176	13.6971	2.51964	18.9638	15.8124
ENSG00000076321	KLHL20	kelch like family member 20	NM_014458	168.575	0.0973685	0.184997	0.526324	0.598663	0.998968	182.062	107.083	155.847	179.197	166.176	186.771	173.011	158.495	202.831	192.632	150.218
ENSG00000076344	RGS11	regulator of G protein signaling 11	NM_001286485	0.182631	-0.667639	3.26031	-0.204778	0.837746	0.998968	0	0	0	0	1.10784	0	0.9011	0	0	0	0
ENSG00000076351	SLC46A1	solute carrier family 46 member 1	NM_001242366	24.7367	0.101275	0.326589	0.310098	0.756486	0.998968	18.3999	28.4292	14.8843	28.2478	31.0195	23.2302	25.2308	40.1129	13.858	26.9485	21.7421
ENSG00000076356	PLXNA2	plexin A2	NM_025179	56.4151	0.248225	0.366022	0.678169	0.497665	0.998968	35.8314	78.6541	31.5197	58.261	60.9311	63.1862	40.5495	45.983	117.163	53.897	34.5897
ENSG00000076382	SPAG5	sperm associated antigen 5	NM_006461	71.1673	0.379506	0.283384	1.33919	0.180508	0.998968	57.1366	58.7537	36.7729	92.688	57.6076	55.7525	90.11	111.533	89.4474	61.8818	71.156
ENSG00000076513	ANKRD13A	ankyrin repeat domain 13A	NM_033121	1282.88	0.171751	0.151634	1.13267	0.257353	0.998968	1082.69	1550.34	1175.86	1112.26	1269.58	1224.7	1168.73	1201.43	1728.48	1346.43	1251.16
ENSG00000076554	TPD52	tumor protein D52	NM_001025252	151.815	-0.155332	0.371829	-0.41775	0.67613	0.998968	193.683	91.9211	78.7991	249.816	113	183.983	192.835	222.088	79.3688	161.691	102.781
ENSG00000076555	ACACB	acetyl-CoA carboxylase beta	NM_001093	124.323	-0.208984	0.271886	-0.768645	0.442104	0.998968	137.515	148.779	183.865	102.398	86.4114	141.24	115.341	122.295	76.8491	85.836	167.019
ENSG00000076604	TRAF4	TNF receptor associated factor 4	NM_004295	128.864	0.549013	0.389179	1.41069	0.158335	0.998968	100.715	202.795	75.2969	82.0951	170.607	54.8233	85.6045	176.105	257.004	98.8112	113.652
ENSG00000076641	PAG1	phosphoprotein membrane anchor with glycosphingolipid microdomains 1	NM_018440	1182.57	-0.285941	0.292416	-0.977858	0.328145	0.998968	1284.12	482.349	1132.96	1234.96	1868.92	1298.1	1556.2	1172.08	871.797	1087.92	1018.91
ENSG00000076650	GPATCH1	G-patch domain containing 1	NM_018025	118.158	-0.188424	0.201405	-0.935547	0.349507	0.998968	135.578	105.188	121.701	146.535	110.784	114.293	132.462	94.9011	73.0697	137.737	127.488
ENSG00000076662	ICAM3	intercellular adhesion molecule 3	NM_001320605	304.626	-0.199788	0.215185	-0.928448	0.353175	0.998968	363.156	419.804	338.836	207.445	275.852	356.816	275.737	226.002	275.901	260.502	350.839
ENSG00000076685	NT5C2	5'-nucleotidase, cytosolic II	NM_001134373	458.84	0.141695	0.203074	0.697751	0.485333	0.998968	362.188	395.166	391.369	518.17	497.42	482.259	447.847	399.172	687.863	508.03	357.757
ENSG00000076706	MCAM	melanoma cell adhesion molecule	NM_006500	3.99907	0.188948	0.627209	0.301252	0.763222	0.998968	2.90525	4.7382	3.50218	7.94469	1.10784	4.64604	1.8022	3.91345	2.51964	3.99237	6.91794
ENSG00000076716	GPC4	glypican 4	NM_001448	3.82252	-0.0443723	0.781819	-0.0567552	0.95474	0.998968	7.74733	2.84292	1.75109	3.53097	0	5.57525	5.4066	0.978362	6.29911	0.998093	6.91794
ENSG00000076770	MBNL3	muscleblind like splicing regulator 3	NM_001170701	486.499	-0.544194	0.357293	-1.52311	0.127732	0.998968	625.597	160.151	651.406	557.011	632.576	617.924	600.133	519.51	389.285	400.235	197.656
ENSG00000076826	CAMSAP3	calmodulin regulated spectrin associated protein family member 3	NM_001080429	5.08306	0.0454642	0.585123	0.0777002	0.938067	0.998968	8.71575	4.7382	3.50218	2.64823	6.64703	4.64604	4.5055	7.8269	3.77947	0.998093	7.90622
ENSG00000076864	RAP1GAP	RAP1 GTPase activating protein	NM_001145657	3.33567	-0.61878	0.835964	-0.7402	0.459179	0.998968	8.71575	6.63348	1.75109	0.882743	1.10784	4.64604	2.7033	0.978362	6.29911	0.998093	1.97656
ENSG00000076924	XAB2	XPA binding protein 2	NM_020196	582.818	0.174622	0.16303	1.0711	0.284124	0.998968	521.976	667.138	536.71	529.646	578.292	528.72	533.451	480.376	822.664	643.77	568.26
ENSG00000076928	ARHGEF1	Rho guanine nucleotide exchange factor 1	NM_004706	6129.82	0.114752	0.193077	0.594333	0.552289	0.998968	5200.4	7017.27	6438.76	5197.59	6331.3	5126.44	6343.74	5494.48	5196.77	5743.03	9338.24
ENSG00000076944	STXBP2	syntaxin binding protein 2	NM_001127396	1097.48	0.382973	0.299525	1.2786	0.201037	0.998968	757.302	1356.07	781.862	961.307	1266.26	889.252	904.705	866.829	2277.76	1189.73	821.259
ENSG00000076984	MAP2K7	mitogen-activated protein kinase kinase 7	NM_001297555	619.902	0.182713	0.171841	1.06327	0.28766	0.998968	559.745	720.206	530.581	543.77	653.625	564.959	562.286	524.402	876.836	574.902	707.607
ENSG00000077009	NMRK2	nicotinamide riboside kinase 2	NM_001289117	0.0795951	-0.255446	3.26031	-0.0783503	0.937549	0.998968	0	0	0.875546	0	0	0	0	0	0	0	0
ENSG00000077044	DGKD	diacylglycerol kinase delta	NM_001377259	1326.46	0.0207036	0.201861	0.102564	0.918309	0.998968	1267.66	1772.09	1354.47	1160.81	1217.51	1338.06	1126.38	984.232	1195.57	1294.53	1879.7
ENSG00000077063	CTTNBP2	cortactin binding protein 2	NM_001363349	5.19474	-0.146816	1.075	-0.136573	0.891368	0.998968	0.968416	0	0.875546	0.882743	12.1862	7.43367	15.3187	2.93509	7.55893	8.98284	0
ENSG00000077080	ACTL6B	actin like 6B	NM_016188	0.33916	-0.358491	2.04531	-0.175274	0.860864	0.998968	0	0.94764	0.875546	0	0	0.929208	0	0.978362	0	0	0
ENSG00000077092	RARB	retinoic acid receptor beta	NM_000965	1.17879	-0.379067	1.39801	-0.271148	0.786277	0.998968	1.93683	0.94764	3.50218	1.76549	0	0	0.9011	3.91345	0	0	0
ENSG00000077097	TOP2B	DNA topoisomerase II beta	NM_001068	1510.59	-0.252619	0.329238	-0.767285	0.442912	0.998968	1829.34	509.83	1971.73	1626.01	1816.86	1714.39	1761.65	1661.26	1627.69	1266.58	831.142
ENSG00000077147	TM9SF3	transmembrane 9 superfamily member 3	NM_020123	1106.34	-0.0133592	0.285637	-0.0467698	0.962697	0.998968	1094.31	473.82	1094.43	1271.15	1336.05	1237.71	1262.44	1176.97	1470.21	1049.99	702.665
ENSG00000077150	NFKB2	nuclear factor kappa B subunit 2	NM_001077494	845.961	0.320956	0.22143	1.44947	0.147207	0.998968	696.291	1056.62	695.183	607.327	941.663	689.473	742.507	763.123	1369.43	969.149	774.81
ENSG00000077152	UBE2T	ubiquitin conjugating enzyme E2 T	NM_001310326	21.1233	0.207331	0.475661	0.435881	0.662923	0.998968	19.3683	12.3193	14.8843	36.1925	11.0784	14.8673	31.5385	41.0912	6.29911	24.9523	19.7656
ENSG00000077157	PPP1R12B	protein phosphatase 1 regulatory subunit 12B	NM_001167857	266.228	-0.160959	0.179058	-0.898923	0.368693	0.998968	297.304	222.695	362.476	243.637	290.254	275.046	246	275.898	280.94	241.539	192.714
ENSG00000077232	DNAJC10	DnaJ heat shock protein family (Hsp40) member C10	NM_001271581	722.323	-0.284925	0.324233	-0.878768	0.379527	0.998968	948.08	285.24	712.694	871.267	896.242	956.155	738.902	752.361	736.996	707.648	339.968
ENSG00000077235	GTF3C1	general transcription factor IIIC subunit 1	NM_001286242	857.589	-0.246	0.178341	-1.37938	0.167779	0.998968	965.511	1025.35	937.71	751.214	850.82	913.412	923.628	794.43	496.37	913.255	861.778
ENSG00000077238	IL4R	interleukin 4 receptor	NM_000418	990.831	0.149912	0.20285	0.739029	0.459889	0.998968	973.258	1152.33	1092.68	899.515	756.654	997.97	797.474	729.858	1073.37	985.118	1440.91
ENSG00000077254	USP33	ubiquitin specific peptidase 33	NM_001377430	614.669	-0.129186	0.212521	-0.607872	0.543272	0.998968	637.218	338.307	752.969	709.725	706.801	625.357	670.418	625.174	612.274	598.856	484.256
ENSG00000077264	PAK3	p21 (RAC1) activated kinase 3	NM_001128166	1.4353	-1.93193	1.27499	-1.51526	0.129708	0.998968	3.87367	0.94764	2.62664	0.882743	0	2.78763	2.7033	0.978362	0	0	0.988278
ENSG00000077312	SNRPA	small nuclear ribonucleoprotein polypeptide A	NM_004596	385.931	0.204417	0.160406	1.27437	0.202531	0.998968	309.893	452.972	408.88	383.993	310.195	321.506	371.253	398.193	477.473	352.327	458.561
ENSG00000077327	SPAG6	sperm associated antigen 6	NM_001253854	2.88498	0.565662	0.925332	0.611307	0.540996	0.998968	0.968416	0.94764	1.75109	6.1792	0	0	7.2088	2.93509	3.77947	5.98856	1.97656
ENSG00000077348	EXOSC5	exosome component 5	NM_020158	89.6833	0.200064	0.214335	0.933421	0.350603	0.998968	97.81	113.717	54.2838	79.4469	86.4114	85.4872	79.2968	104.685	76.8491	100.807	107.722
ENSG00000077380	DYNC1I2	dynein cytoplasmic 1 intermediate chain 2	NM_001271785	224.54	-0.210417	0.254815	-0.825764	0.408938	0.998968	292.462	123.193	187.367	256.878	261.45	268.541	264.022	242.634	163.777	248.525	161.089
ENSG00000077420	APBB1IP	amyloid beta precursor protein binding family B member 1 interacting protein	NM_019043	1529.72	-0.125245	0.16174	-0.774362	0.438717	0.998968	1186.31	1506.75	1634.64	1627.78	1583.1	1729.26	1775.17	1533.09	1104.86	1734.69	1411.26
ENSG00000077454	LRCH4	leucine rich repeats and calponin homology domain containing 4	NM_001289934	491.989	0.144688	0.191423	0.755854	0.449737	0.998968	410.609	603.647	478.924	383.11	529.547	429.294	481.187	393.302	609.754	448.144	644.357
ENSG00000077458	FAM76B	family with sequence similarity 76 member B	NM_001330357	285.079	-0.0443093	0.280741	-0.15783	0.874591	0.998968	320.546	149.727	319.574	293.071	327.92	278.763	327.099	257.309	448.497	227.565	185.796
ENSG00000077463	SIRT6	sirtuin 6	NM_001193285	179.535	0.187753	0.162604	1.15467	0.248226	0.998968	164.631	217.01	147.967	164.19	153.99	160.753	186.528	186.867	239.366	178.659	174.925
ENSG00000077514	POLD3	DNA polymerase delta 3, accessory subunit	NM_001363597	215.598	-0.0194064	0.215034	-0.090248	0.92809	0.998968	212.083	151.622	168.105	274.533	228.215	249.957	232.484	256.331	182.674	251.52	164.054
ENSG00000077549	CAPZB	capping actin protein of muscle Z-line subunit beta	NM_001206540	2893.05	0.208631	0.117266	1.77912	0.0752194	0.998968	2828.74	3130.05	2389.36	2384.29	2939.1	2657.54	2837.56	3024.12	3477.11	2882.49	3273.18
ENSG00000077585	GPR137B	G protein-coupled receptor 137B	NM_003272	124.181	0.332299	0.228157	1.45645	0.145269	0.998968	82.3154	124.141	125.203	109.46	148.45	101.284	103.627	135.014	154.958	188.64	92.8981
ENSG00000077616	NAALAD2	N-acetylated alpha-linked acidic dipeptidase 2	NM_001300930	13.6324	-0.984009	0.58193	-1.69094	0.0908483	0.998968	26.1472	3.79056	35.8974	13.2411	9.97055	14.8673	12.6154	12.7187	3.77947	12.9752	3.95311
ENSG00000077684	JADE1	jade family PHD finger 1	NM_001287437	423.023	-0.17143	0.212436	-0.806976	0.41968	0.998968	567.492	340.203	441.275	377.814	427.626	424.648	509.122	440.263	243.146	414.209	467.455
ENSG00000077713	SLC25A43	solute carrier family 25 member 43	NM_145305	76.7957	-0.387942	0.1796	-2.16004	0.0307695	0.998968	69.726	104.24	77.048	79.4469	87.5193	87.3456	82.0001	61.6368	75.5893	62.8799	57.3201
ENSG00000077721	UBE2A	ubiquitin conjugating enzyme E2 A	NM_001282161	440.559	0.26904	0.170028	1.58232	0.113576	0.998968	362.188	400.852	373.858	440.489	443.136	420.002	428.023	468.636	660.147	491.062	357.757
ENSG00000077782	FGFR1	fibroblast growth factor receptor 1	NM_001174063	85.9493	-0.11328	0.296707	-0.38179	0.702617	0.998968	148.168	99.5022	84.928	87.3916	55.3919	58.5401	84.7034	68.4854	76.8491	63.878	117.605
ENSG00000077800	FKBP6	FKBP prolyl isomerase 6	NM_001135211	0.391226	0.877017	2.35037	0.37314	0.709044	0.998968	0	0	0	0.882743	0	0	0.9011	0	2.51964	0	0
ENSG00000077935	SMC1B	structural maintenance of chromosomes 1B	NM_001291501	4.44267	0.725107	0.616142	1.17685	0.239255	0.998968	1.93683	1.89528	3.50218	7.06194	1.10784	5.57525	3.6044	3.91345	11.3384	3.99237	4.94139
ENSG00000077942	FBLN1	fibulin 1	NM_001996	1.11558	1.89631	1.34691	1.4079	0.159162	0.998968	0	0.94764	0	0	2.21568	0	0.9011	1.95672	1.25982	4.99047	0
ENSG00000077943	ITGA8	integrin subunit alpha 8	NM_001291494	1.5539	1.1299	1.09059	1.03604	0.300183	0.998968	0.968416	0	0	3.53097	2.21568	0	0.9011	0.978362	2.51964	4.99047	0.988278
ENSG00000077984	CST7	cystatin F	NM_003650	994.152	-0.593428	0.306747	-1.93458	0.0530417	0.998968	1316.08	1085.05	1286.18	942.77	855.252	1071.38	1375.98	747.469	284.72	821.431	1149.37
ENSG00000078018	MAP2	microtubule associated protein 2	NM_001039538	2.26105	-0.381894	0.821367	-0.464949	0.641968	0.998968	1.93683	3.79056	1.75109	1.76549	3.32352	1.85842	2.7033	0	3.77947	0.998093	2.96483
ENSG00000078043	PIAS2	protein inhibitor of activated STAT 2	NM_001324046	174.767	-0.0727845	0.241435	-0.301466	0.763059	0.998968	227.578	90.0258	201.376	204.796	169.499	167.258	184.726	177.084	188.973	181.653	129.464
ENSG00000078053	AMPH	amphiphysin	NM_001635	18.1421	-1.39556	0.735963	-1.89624	0.0579281	0.998968	77.4733	3.79056	39.3996	11.4757	14.4019	9.29208	8.1099	3.91345	8.81875	15.9695	6.91794
ENSG00000078061	ARAF	A-Raf proto-oncogene, serine/threonine kinase	NM_001256196	771.976	0.199776	0.16473	1.21275	0.225225	0.998968	626.565	904.996	672.419	718.553	784.35	697.835	720.88	687.789	1102.34	773.522	802.481
ENSG00000078070	MCCC1	methylcrotonoyl-CoA carboxylase 1	NM_001293273	164.937	0.143589	0.19062	0.753275	0.451285	0.998968	121.052	183.842	164.603	158.894	152.882	152.39	179.319	190.781	133.541	148.716	228.292
ENSG00000078098	FAP	fibroblast activation protein alpha	NM_001291807	0.203471	1.6174	3.25183	0.49738	0.618921	0.998968	0	0	0	0	0	0	0	0.978362	1.25982	0	0
ENSG00000078124	ACER3	alkaline ceramidase 3	NM_001300953	368.393	0.260443	0.3355	0.776284	0.437581	0.998968	333.135	185.737	272.295	392.821	481.91	393.984	345.121	304.271	714.319	421.195	207.538
ENSG00000078140	UBE2K	ubiquitin conjugating enzyme E2 K	NM_001111112	601.101	0.0478368	0.161415	0.29636	0.766955	0.998968	583.955	416.962	571.731	640.871	619.282	658.809	664.111	616.368	729.437	578.894	531.693
ENSG00000078142	PIK3C3	phosphatidylinositol 3-kinase catalytic subunit type 3	NM_001308020	352.475	-0.403035	0.328121	-1.22831	0.219331	0.998968	478.398	121.298	397.498	395.469	449.783	468.321	396.484	343.405	307.397	334.361	184.808
ENSG00000078177	N4BP2	NEDD4 binding protein 2	NM_001318359	221.812	-0.289415	0.412235	-0.702063	0.48264	0.998968	212.083	69.1777	260.037	272.768	294.685	275.975	277.539	226.002	265.822	224.571	61.2732
ENSG00000078237	TIGAR	TP53 induced glycolysis regulatory phosphatase	NM_020375	75.3798	0.26791	0.263862	1.01534	0.309943	0.998968	47.4524	46.4344	70.9192	74.1504	60.9311	86.4164	104.528	99.793	89.4474	87.8322	61.2732
ENSG00000078246	TULP3	TUB like protein 3	NM_001160408	52.9599	-0.366545	0.25303	-1.44862	0.147443	0.998968	58.105	60.649	55.1594	54.7301	50.9606	52.0357	72.9891	41.0912	22.6768	51.9009	62.2615
ENSG00000078269	SYNJ2	synaptojanin 2	NM_001178088	175.427	0.0458758	0.309859	0.148054	0.882301	0.998968	209.178	193.319	223.264	159.776	80.8722	173.762	173.912	184.91	98.2661	157.699	274.741
ENSG00000078295	ADCY2	adenylate cyclase 2	NM_020546	0.172511	-0.667639	3.26031	-0.204778	0.837746	0.998968	0.968416	0	0	0	0	0.929208	0	0	0	0	0
ENSG00000078304	PPP2R5C	protein phosphatase 2 regulatory subunit B'gamma	NM_001161725	1918.57	-0.202491	0.175534	-1.15357	0.248675	0.998968	2261.25	1809.99	2295.68	1800.8	1822.39	1939.26	2173.45	1829.54	1205.65	1739.68	2226.59
ENSG00000078319	PMS2P1	PMS1 homolog 2, mismatch repair system component pseudogene 1	NM_005394	32.0587	-0.0688243	0.234663	-0.293289	0.769301	0.998968	34.863	36.0103	32.3952	37.958	31.0195	33.4515	22.5275	27.3941	31.4956	30.9409	34.5897
ENSG00000078369	GNB1	G protein subunit beta 1	NM_001282538	3733.25	0.185622	0.167867	1.10577	0.268825	0.998968	3047.61	4316.5	3137.96	3372.08	3782.16	3815.33	3416.97	3543.63	5392.04	3854.64	3386.83
ENSG00000078399	HOXA9	homeobox A9	NM_152739	5.46315	1.32821	0.723305	1.8363	0.0663132	0.998968	5.8105	6.63348	3.50218	1.76549	1.10784	3.71683	1.8022	5.87017	23.9366	1.99619	3.95311
ENSG00000078401	EDN1	endothelin 1	NM_001168319	5.17549	-0.0213587	0.600811	-0.0355498	0.971641	0.998968	3.87367	2.84292	7.00437	6.1792	9.97055	2.78763	3.6044	5.87017	8.81875	4.99047	0.988278
ENSG00000078403	MLLT10	MLLT10 histone lysine methyltransferase DOT1L cofactor	NM_001009569	386.418	-0.300925	0.189805	-1.58544	0.112866	0.998968	417.387	249.229	415.009	457.261	516.253	429.294	419.913	324.816	302.357	362.308	356.768
ENSG00000078487	ZCWPW1	zinc finger CW-type and PWWP domain containing 1	NM_001258008	89.2214	0.139688	0.259101	0.539126	0.5898	0.998968	61.9786	110.874	86.679	87.3916	118.539	67.8322	68.4836	65.5503	132.281	98.8112	83.0153
ENSG00000078589	P2RY10	P2Y receptor family member 10	NM_001324218	242.541	-0.365617	0.373245	-0.979561	0.327303	0.998968	367.998	99.5022	208.38	245.403	352.293	280.621	294.66	321.881	117.163	256.51	123.535
ENSG00000078596	ITM2A	integral membrane protein 2A	NM_001171581	366.672	-0.345276	0.412261	-0.837518	0.402302	0.998968	717.596	322.198	309.068	282.478	384.42	453.454	313.583	421.674	78.109	273.478	477.338
ENSG00000078618	NRDC	nardilysin convertase	NM_001101662	1226.76	-0.047196	0.138207	-0.341488	0.732736	0.998968	1277.34	966.593	1217.88	1381.49	1286.2	1317.62	1240.81	1296.33	1373.21	1122.86	1013.97
ENSG00000078668	VDAC3	voltage dependent anion channel 3	NM_001135694	475.107	0.0346624	0.124456	0.278511	0.78062	0.998968	502.608	512.673	424.64	474.916	435.381	427.436	519.935	555.71	423.3	486.071	463.502
ENSG00000078674	PCM1	pericentriolar material 1	NM_001315507	934.265	-0.410241	0.438534	-0.935481	0.34954	0.998968	1328.67	254.915	1374.61	1150.21	1061.31	953.368	1063.3	988.146	1021.72	853.37	227.304
ENSG00000078687	TNRC6C	trinucleotide repeat containing adaptor 6C	NM_001142640	564.99	-0.234779	0.372134	-0.6309	0.528106	0.998968	655.618	551.526	751.218	459.026	600.449	516.64	649.693	469.614	142.36	460.121	958.629
ENSG00000078699	CBFA2T2	CBFA2/RUNX1 partner transcriptional co-repressor 2	NM_001032999	398.137	-0.0526705	0.207422	-0.253929	0.79955	0.998968	350.567	408.433	455.284	396.352	403.253	393.984	417.209	395.258	224.248	403.23	531.693
ENSG00000078747	ITCH	itchy E3 ubiquitin protein ligase	NM_001257137	808.794	-0.178443	0.274549	-0.649948	0.515726	0.998968	778.607	364.841	879.924	901.281	1022.54	973.81	990.309	845.305	904.552	725.614	509.951
ENSG00000078795	PKD2L2	polycystin 2 like 2, transient receptor potential cation channel	NM_001258448	6.41826	0.267161	0.526119	0.507796	0.611596	0.998968	8.71575	9.4764	5.25328	7.06194	6.64703	1.85842	2.7033	5.87017	10.0786	8.98284	3.95311
ENSG00000078804	TP53INP2	tumor protein p53 inducible nuclear protein 2	NM_001329429	158.305	0.266865	0.573669	0.46519	0.641795	0.998968	60.0418	366.737	104.19	102.398	219.352	99.4253	79.2968	117.403	439.678	64.8761	87.9567
ENSG00000078808	SDF4	stromal cell derived factor 4	NM_016176	1099.09	0.108194	0.126394	0.856007	0.391994	0.998968	1047.83	1206.35	966.603	994.851	1045.8	1168.94	1049.78	974.449	1375.73	1147.81	1111.81
ENSG00000078814	MYH7B	myosin heavy chain 7B	NM_020884	21.3284	0.150191	0.373354	0.402276	0.687481	0.998968	26.1472	23.691	26.2664	9.71017	25.4803	14.8673	18.022	19.5672	11.3384	22.9561	36.5663
ENSG00000078900	TP73	tumor protein p73	NM_001126240	12.3243	0.277006	0.577556	0.479618	0.631499	0.998968	13.5578	6.63348	4.37773	28.2478	11.0784	7.43367	9.011	18.5889	3.77947	24.9523	7.90622
ENSG00000078902	TOLLIP	toll interacting protein	NM_001318512	412.921	0.273952	0.152592	1.79532	0.0726023	0.998968	347.661	396.113	345.841	331.029	393.283	459.029	412.704	452.003	517.787	522.003	364.674
ENSG00000078967	UBE2D4	ubiquitin conjugating enzyme E2 D4 (putative)	NM_015983	68.7623	0.0439201	0.225827	0.194486	0.845795	0.998968	72.6312	84.34	76.1725	74.1504	56.4998	65.9738	45.9561	54.7883	73.0697	61.8818	90.9215
ENSG00000079101	CLUL1	clusterin like 1	NM_001289036	0.349125	1.6976	2.88003	0.589436	0.555569	0.998968	0	0	0.875546	0	0	0	0	0	0	0	2.96483
ENSG00000079112	CDH17	cadherin 17	NM_001144663	0.459164	1.30538	1.8842	0.692803	0.488433	0.998968	0.968416	0	0	0	1.10784	0	0	0.978362	0	1.99619	0
ENSG00000079134	THOC1	THO complex 1	NM_005131	248.166	-0.221683	0.296785	-0.746948	0.455095	0.998968	324.419	101.397	322.201	266.588	303.548	263.895	249.605	251.439	285.98	204.609	156.148
ENSG00000079150	FKBP7	FKBP prolyl isomerase 7	NM_001135212	6.98931	-0.0596143	0.522274	-0.114144	0.909124	0.998968	9.68416	3.79056	5.25328	11.4757	6.64703	3.71683	9.011	9.78362	7.55893	7.98475	1.97656
ENSG00000079156	OSBPL6	oxysterol binding protein like 6	NM_001201480	0.431023	0.359253	1.9963	0.179959	0.857184	0.998968	0.968416	0	0.875546	0	0	0	0.9011	0	0	1.99619	0
ENSG00000079215	SLC1A3	solute carrier family 1 member 3	NM_001166695	9.44158	0.211129	0.561146	0.376246	0.706734	0.998968	7.74733	0.94764	11.3821	9.71017	12.1862	13.0089	7.2088	7.8269	18.8973	11.9771	2.96483
ENSG00000079246	XRCC5	X-ray repair cross complementing 5	NM_021141	2096.68	0.00676101	0.137223	0.0492702	0.960704	0.998968	2259.32	1554.13	2171.35	2183.91	2183.55	2201.29	2098.66	2365.68	1981.7	2219.76	1844.13
ENSG00000079257	LXN	latexin	NM_020169	24.2791	0.0392492	0.30387	0.129164	0.897228	0.998968	26.1472	14.2146	22.7642	24.7168	16.6176	30.6639	33.3407	29.3509	17.6375	22.9561	28.6601
ENSG00000079263	SP140	SP140 nuclear body protein	NM_001005176	530.303	-0.230359	0.257502	-0.894591	0.371006	0.998968	687.576	433.071	621.638	632.927	342.322	503.631	701.957	632.022	302.357	542.963	432.866
ENSG00000079277	MKNK1	MAPK interacting serine/threonine kinase 1	NM_001135553	438.796	0.0727546	0.19123	0.380456	0.703607	0.998968	320.546	531.626	382.614	454.613	419.871	431.153	473.078	357.102	604.715	456.129	395.311
ENSG00000079308	TNS1	tensin 1	NM_001308022	155.789	0.647184	0.59237	1.09253	0.274598	0.998968	177.22	181.947	68.2926	156.246	127.401	83.6288	109.033	119.36	587.077	70.8646	32.6132
ENSG00000079313	REXO1	RNA exonuclease 1 homolog	NM_020695	649.941	0.379155	0.262476	1.44453	0.148589	0.998968	368.967	831.08	559.474	529.646	696.831	563.1	551.473	506.792	1136.36	633.789	771.845
ENSG00000079332	SAR1A	secretion associated Ras related GTPase 1A	NM_001142648	821.705	0.200852	0.210442	0.954426	0.339868	0.998968	736.965	714.52	710.068	903.929	853.036	657.88	877.672	695.616	1363.13	707.648	818.294
ENSG00000079335	CDC14A	cell division cycle 14A	NM_001319210	229.679	-0.42983	0.261874	-1.64136	0.100723	0.998968	318.609	126.984	233.771	198.617	289.146	269.47	337.913	186.867	151.179	183.649	230.269
ENSG00000079337	RAPGEF3	Rap guanine nucleotide exchange factor 3	NM_001098531	11.4961	0.0231398	0.428468	0.0540058	0.956931	0.998968	15.4947	19.9004	14.0087	9.71017	4.43136	9.29208	7.2088	11.7403	8.81875	15.9695	9.88278
ENSG00000079385	CEACAM1	CEA cell adhesion molecule 1	NM_001024912	29.8487	-0.555401	0.416085	-1.33483	0.181933	0.998968	22.2736	57.806	63.9149	25.5995	21.0489	25.0886	20.7253	34.2427	18.8973	19.9619	18.7773
ENSG00000079387	SENP1	SUMO specific peptidase 1	NM_001267594	167.505	0.0592318	0.239829	0.246975	0.804928	0.998968	177.22	85.2876	163.727	167.721	183.901	157.965	218.967	199.586	186.454	130.75	170.972
ENSG00000079393	DUSP13	dual specificity phosphatase 13	NM_001007271	0.0880378	-0.255446	3.26031	-0.0783503	0.937549	0.998968	0.968416	0	0	0	0	0	0	0	0	0	0
ENSG00000079432	CIC	capicua transcriptional repressor	NM_001304815	1406.91	0.410774	0.257088	1.59779	0.110089	0.998968	689.512	1527.6	1248.53	1257.03	1504.45	1269.3	1297.58	1291.44	2565	1417.29	1408.3
ENSG00000079435	LIPE	lipase E, hormone sensitive type	NM_005357	49.7365	0.0524486	0.424784	0.123471	0.901734	0.998968	68.7576	41.6962	63.0393	39.7234	33.2352	38.0975	59.4726	45.983	11.3384	48.9066	96.8512
ENSG00000079459	FDFT1	farnesyl-diphosphate farnesyltransferase 1	NM_001287742	606.753	-0.0033546	0.0943925	-0.0355388	0.97165	0.998968	640.123	570.479	627.766	559.659	573.861	637.437	641.583	634.957	593.376	624.806	570.236
ENSG00000079462	PAFAH1B3	platelet activating factor acetylhydrolase 1b catalytic subunit 3	NM_001145939	51.7727	0.0635322	0.312683	0.203184	0.838991	0.998968	57.1366	53.0678	49.0306	59.1438	29.9116	52.9649	55.8682	71.4204	23.9366	40.9218	76.0974
ENSG00000079482	OPHN1	oligophrenin 1	NM_002547	15.5299	-0.0656451	0.432802	-0.151674	0.879444	0.998968	19.3683	14.2146	9.631	7.94469	19.9411	20.4426	18.9231	20.5456	18.8973	16.9676	3.95311
ENSG00000079616	KIF22	kinesin family member 22	NM_001256269	347.518	-0.0371461	0.157956	-0.235168	0.814078	0.998968	326.356	384.742	365.103	366.338	284.715	349.382	379.363	363.951	273.381	303.42	425.948
ENSG00000079691	CARMIL1	capping protein regulator and myosin 1 linker 1	NM_001173977	43.705	0.375797	0.297432	1.26347	0.206419	0.998968	30.9893	34.115	54.2838	57.3783	28.8038	42.7436	27.9341	58.7017	31.4956	66.8723	47.4373
ENSG00000079739	PGM1	phosphoglucomutase 1	NM_001172818	194.233	0.116831	0.191612	0.609725	0.542044	0.998968	221.767	209.428	140.963	156.246	169.499	237.877	182.923	195.672	238.106	164.685	219.398
ENSG00000079785	DDX1	DEAD-box helicase 1	NM_004939	370.998	-0.0822905	0.304292	-0.270432	0.786828	0.998968	492.924	163.942	400.124	435.192	360.048	354.028	444.242	478.419	326.294	421.195	204.573
ENSG00000079805	DNM2	dynamin 2	NM_001005360	2821.77	0.102662	0.135485	0.757741	0.448606	0.998968	2178.94	3259.88	2565.35	2755.04	2943.53	2798.78	2733.94	2661.15	3431.76	2902.46	2808.69
ENSG00000079819	EPB41L2	erythrocyte membrane protein band 4.1 like 2	NM_001135554	193.62	0.229457	0.351895	0.65206	0.514363	0.998968	153.978	93.8164	142.714	194.203	264.773	218.364	207.253	274.92	311.176	181.653	86.9684
ENSG00000079841	RIMS1	regulating synaptic membrane exocytosis 1	NM_001168407	0.0907358	0.878086	3.26031	0.269326	0.787679	0.998968	0	0	0	0	0	0	0	0	0	0.998093	0
ENSG00000079931	MOXD1	monooxygenase DBH like 1	NM_015529	9.68513	0.938631	0.518814	1.80919	0.0704219	0.998968	12.5894	5.68584	2.62664	7.94469	5.53919	13.0089	3.6044	19.5672	10.0786	19.9619	5.92967
ENSG00000079950	STX7	syntaxin 7	NM_001326578	761.005	-0.092838	0.312017	-0.297542	0.766053	0.998968	1088.5	355.365	790.618	831.544	725.634	937.571	721.781	920.639	490.071	1028.04	481.291
ENSG00000079974	RABL2B	RAB, member of RAS oncogene family like 2B	NM_001003789	91.606	-0.185488	0.249893	-0.742273	0.457922	0.998968	84.2522	121.298	120.825	93.5708	84.1958	82.6995	84.7034	87.0742	46.6134	83.8398	118.593
ENSG00000079999	KEAP1	kelch like ECH associated protein 1	NM_012289	360.157	0.0255292	0.167431	0.152476	0.878811	0.998968	351.535	299.454	324.828	344.27	311.303	401.418	472.176	397.215	330.073	413.211	316.249
ENSG00000080007	DDX43	DEAD-box helicase 43	NM_018665	18.299	-0.418422	0.467022	-0.895935	0.370288	0.998968	26.1472	19.9004	12.2576	13.2411	29.9116	13.0089	27.033	19.5672	7.55893	4.99047	27.6718
ENSG00000080031	PTPRH	protein tyrosine phosphatase receptor type H	NM_001161440	1.875	1.59638	0.93368	1.70977	0.0873088	0.998968	0	1.89528	0.875546	2.64823	1.10784	0	0.9011	3.91345	6.29911	1.99619	0.988278
ENSG00000080166	DCT	dopachrome tautomerase	NM_001129889	1.66036	-1.53419	1.51332	-1.01379	0.310684	0.998968	0.968416	0	7.87991	4.41372	1.10784	0.929208	0	0	0	0	2.96483
ENSG00000080189	SLC35C2	solute carrier family 35 member C2	NM_001281457	473.796	0.0912673	0.136324	0.669486	0.503185	0.998968	484.208	475.715	475.421	420.186	430.949	475.755	478.484	482.333	411.962	453.134	623.603
ENSG00000080200	CRYBG3	crystallin beta-gamma domain containing 3	NM_153605	135.953	-0.217336	0.599371	-0.362607	0.716898	0.998968	115.242	20.8481	104.19	185.376	257.019	207.213	112.638	126.209	190.233	161.691	14.8242
ENSG00000080298	RFX3	regulatory factor X3	NM_001282116	136.828	-0.52128	0.340872	-1.52925	0.126202	0.998968	182.062	54.0155	194.371	158.011	199.411	156.107	132.462	115.447	117.163	138.735	57.3201
ENSG00000080345	RIF1	replication timing regulatory factor 1	NM_001177663	541.844	-0.225057	0.446975	-0.503511	0.614605	0.998968	632.376	175.313	617.26	710.608	686.86	656.021	524.44	569.407	690.383	591.869	105.746
ENSG00000080371	RAB21	RAB21, member RAS oncogene family	NM_014999	662.761	0.159365	0.25127	0.634236	0.525927	0.998968	579.113	466.239	567.354	628.513	761.085	733.145	713.671	600.714	1155.26	617.82	467.455
ENSG00000080493	SLC4A4	solute carrier family 4 member 4	NM_001098484	39.8708	-0.669748	0.351996	-1.90271	0.0570779	0.998968	39.7051	20.8481	50.7817	45.9026	57.6076	44.602	63.9781	30.3292	11.3384	35.9314	37.5546
ENSG00000080503	SMARCA2	SWI/SNF related, matrix associated, actin dependent regulator of chromatin, subfamily a, member 2	NM_001289396	1682.31	-0.140431	0.125401	-1.11985	0.262778	0.998968	1779.95	1304.9	1770.35	1709.87	1917.67	1846.34	1858.97	1627.02	1476.51	1603.94	1609.9
ENSG00000080511	RDH8	retinol dehydrogenase 8	NM_015725	0.191448	0.465894	3.26031	0.142899	0.88637	0.998968	0	0	0	0	1.10784	0	0	0	0	0.998093	0
ENSG00000080546	SESN1	sestrin 1	NM_001199933	136.963	-0.304587	0.203182	-1.49908	0.133852	0.998968	201.431	124.141	127.83	144.77	127.401	143.098	162.198	122.295	89.4474	111.786	152.195
ENSG00000080561	MID2	midline 2	NM_001382751	11.6196	-0.288615	0.726911	-0.397044	0.691335	0.998968	30.0209	5.68584	19.262	3.53097	3.32352	8.36288	17.1209	12.7187	0	11.9771	15.8124
ENSG00000080573	COL5A3	collagen type V alpha 3 chain	NM_015719	91.9784	-0.258194	0.684039	-0.377455	0.705836	0.998968	24.2104	18.9528	124.328	82.0951	120.754	269.47	45.055	30.3292	23.9366	86.8341	185.796
ENSG00000080603	SRCAP	Snf2 related CREBBP activator protein	NM_006662	88.3595	0.0945892	0.26377	0.358604	0.719891	0.998968	40.6735	102.345	93.6834	107.695	83.0879	88.2748	87.4067	69.4637	105.825	79.8475	113.652
ENSG00000080608	PUM3	pumilio RNA binding family member 3	NM_001031691	149.773	-0.23536	0.288772	-0.815037	0.415051	0.998968	165.599	60.649	179.487	179.197	177.254	157.965	189.231	168.278	113.384	150.712	105.746
ENSG00000080618	CPB2	carboxypeptidase B2	NM_001278541	0.256985	-1.07983	3.11014	-0.347197	0.728443	0.998968	0.968416	0	0	0	0	1.85842	0	0	0	0	0
ENSG00000080644	CHRNA3	cholinergic receptor nicotinic alpha 3 subunit	NM_000743	1.12305	-0.0219232	1.27142	-0.0172431	0.986243	0.998968	0.968416	2.84292	0	0	2.21568	0.929208	0.9011	0	2.51964	0	1.97656
ENSG00000080802	CNOT4	CCR4-NOT transcription complex subunit 4	NM_001008225	192.935	-0.186347	0.219605	-0.848555	0.396129	0.998968	177.22	126.036	208.38	217.155	237.078	211.86	235.187	196.651	172.596	216.586	123.535
ENSG00000080815	PSEN1	presenilin 1	NM_000021	952.568	0.147618	0.192453	0.767037	0.443059	0.998968	724.375	904.996	780.987	997.5	1123.35	1023.06	861.452	887.375	1339.19	1079.94	756.032
ENSG00000080819	CPOX	coproporphyrinogen oxidase	NM_000097	168.319	-0.0930895	0.281069	-0.331198	0.740495	0.998968	128.799	145.937	140.963	165.956	142.911	188.629	292.858	225.023	108.345	179.657	132.429
ENSG00000080822	CLDND1	claudin domain containing 1	NM_001040181	694.612	-0.333486	0.349289	-0.954756	0.339701	0.998968	818.312	321.25	553.345	631.161	781.026	813.057	1339.03	923.574	423.3	599.854	436.819
ENSG00000080823	MOK	MOK protein kinase	NM_001272011	10.4377	-0.134325	0.406199	-0.330687	0.740881	0.998968	14.5262	5.68584	13.1332	14.1239	8.86271	11.1505	8.1099	6.84854	7.55893	10.979	13.8359
ENSG00000080824	HSP90AA1	heat shock protein 90 alpha family class A member 1	NM_001017963	3257.21	-0.0524389	0.259858	-0.201798	0.840075	0.998968	3769.08	2107.55	3236.89	3585.7	3838.66	3039.44	3522.4	3957.48	4279.62	2793.66	1698.85
ENSG00000080839	RBL1	RB transcriptional corepressor like 1	NM_001323281	156.226	-0.259967	0.317453	-0.818916	0.412835	0.998968	154.947	82.4447	166.354	192.438	148.45	156.107	263.121	209.37	78.109	131.748	135.394
ENSG00000080845	DLGAP4	DLG associated protein 4	NM_001042486	397.503	-0.0355388	0.160505	-0.221418	0.824767	0.998968	319.577	435.914	380.862	422.834	394.391	428.365	426.22	332.643	318.735	484.075	428.913
ENSG00000080854	IGSF9B	immunoglobulin superfamily member 9B	NM_001001873	170.127	-0.066766	0.470923	-0.141777	0.887256	0.998968	188.841	189.528	242.526	132.411	110.784	157.036	190.132	159.473	23.9366	138.735	337.991
ENSG00000080947	CROCCP3	CROCC pseudogene 3	NR_023386	83.2773	0.0589428	0.372787	0.158114	0.874367	0.998968	77.4733	95.7116	121.701	78.5641	54.2841	60.3985	86.5056	67.507	34.0152	73.8589	166.031
ENSG00000080986	NDC80	NDC80 kinetochore complex component	NM_006101	55.0563	-0.194246	0.347501	-0.55898	0.576175	0.998968	41.6419	41.6962	58.6616	86.5088	34.343	45.5312	95.5166	78.269	39.0545	39.9237	44.4725
ENSG00000081014	AP4E1	adaptor related protein complex 4 subunit epsilon 1	NM_001252127	227.897	-0.0717092	0.353388	-0.202919	0.839198	0.998968	240.167	61.5966	219.762	229.513	281.391	304.78	286.55	237.742	259.523	242.537	143.3
ENSG00000081019	RSBN1	round spermatid basic protein 1	NM_018364	367.611	-0.14348	0.191439	-0.749481	0.453567	0.998968	492.924	242.596	397.498	352.214	342.322	409.781	427.121	312.098	381.726	358.316	327.12
ENSG00000081026	MAGI3	membrane associated guanylate kinase, WW and PDZ domain containing 3	NM_001142782	18.6365	-0.0289326	0.368305	-0.0785561	0.937386	0.998968	25.1788	7.58112	18.3865	17.6549	23.2646	18.5842	20.7253	25.4374	21.417	8.98284	17.789
ENSG00000081041	CXCL2	C-X-C motif chemokine ligand 2	NM_002089	51.2097	0.569913	1.127	0.505691	0.613073	0.998968	1.93683	25.5863	0.875546	13.2411	185.009	26.0178	52.2638	80.2257	84.4081	85.836	7.90622
ENSG00000081052	COL4A4	collagen type IV alpha 4 chain	NM_000092	46.4875	-0.462634	0.471466	-0.981267	0.326461	0.998968	91.0311	29.3768	18.3865	84.7433	23.2646	75.2659	39.6484	45.983	20.1572	49.9047	33.6014
ENSG00000081059	TCF7	transcription factor 7	NM_001134851	2626.61	0.279685	0.435586	0.642088	0.520816	0.998968	2763.86	2194.73	3883.05	1942.92	1984.14	2200.37	2090.55	2684.63	695.422	2136.92	6316.08
ENSG00000081087	OSTM1	osteoclastogenesis associated transmembrane protein 1	NM_014028	325.584	-0.182081	0.237981	-0.765106	0.444208	0.998968	308.925	208.481	327.454	345.153	416.547	378.188	397.385	353.189	272.122	380.274	193.702
ENSG00000081138	CDH7	cadherin 7	NM_001317214	0.088942	0.878086	3.26031	0.269326	0.787679	0.998968	0	0	0	0	0	0	0	0.978362	0	0	0
ENSG00000081148	IMPG2	interphotoreceptor matrix proteoglycan 2	NM_016247	6.49572	-0.219201	0.589872	-0.371608	0.710184	0.998968	8.71575	0.94764	9.631	5.29646	8.86271	10.2213	4.5055	8.80526	2.51964	8.98284	2.96483
ENSG00000081154	PCNP	PEST proteolytic signal containing nuclear protein	NM_001320395	606.808	0.0454056	0.253599	0.179045	0.857902	0.998968	621.723	382.847	606.753	662.057	723.419	594.693	606.44	690.724	919.67	486.071	380.487
ENSG00000081177	EXD2	exonuclease 3'-5' domain containing 2	NM_001193360	58.3781	-0.246235	0.266826	-0.922831	0.356095	0.998968	69.726	49.2773	60.4127	56.4956	53.1763	65.0446	80.1979	54.7883	23.9366	63.878	65.2263
ENSG00000081181	ARG2	arginase 2	NM_001172	8.1016	-0.164191	0.476987	-0.344226	0.730676	0.998968	6.77891	11.3717	13.1332	10.5929	2.21568	10.2213	4.5055	6.84854	7.55893	7.98475	7.90622
ENSG00000081189	MEF2C	myocyte enhancer factor 2C	NM_001131005	700.281	0.0612041	0.331052	0.184878	0.853325	0.998968	730.186	341.15	471.044	720.318	961.604	990.536	610.946	774.863	922.19	829.416	350.839
ENSG00000081237	PTPRC	protein tyrosine phosphatase receptor type C	NM_001267798	11971.5	-0.29	0.388891	-0.745709	0.455843	0.998968	13709.9	4110.86	14232.9	14190.1	16438.1	13157.6	13903.1	12630.7	14036.9	11675.7	3600.3
ENSG00000081248	CACNA1S	calcium voltage-gated channel subunit alpha1 S	NM_000069	0.114529	0.878086	3.26031	0.269326	0.787679	0.998968	0	0	0	0	0	0	0	0	1.25982	0	0
ENSG00000081307	UBA5	ubiquitin like modifier activating enzyme 5	NM_001320210	255.52	-0.13998	0.244737	-0.571963	0.567347	0.998968	272.125	144.989	272.295	318.67	251.479	283.409	308.176	334.6	201.572	243.535	179.867
ENSG00000081320	STK17B	serine/threonine kinase 17b	NM_004226	2630.74	0.160656	0.304201	0.528125	0.597412	0.998968	2125.67	1998.57	1911.32	2905.11	3158.45	3359.09	2199.59	2504.61	4962.44	2259.68	1553.57
ENSG00000081377	CDC14B	cell division cycle 14B	NM_001077181	59.9508	-0.392284	0.415811	-0.943419	0.345467	0.998968	123.957	48.3296	78.7991	37.958	56.4998	57.6109	56.7693	80.2257	25.1964	22.9561	71.156
ENSG00000081386	ZNF510	zinc finger protein 510	NM_001314059	101.667	-0.399122	0.325178	-1.2274	0.219674	0.998968	141.389	37.9056	140.963	127.115	95.2741	122.656	115.341	99.793	54.1724	91.8246	91.9098
ENSG00000081479	LRP2	LDL receptor related protein 2	NM_004525	0.0880378	-0.255446	3.26031	-0.0783503	0.937549	0.998968	0.968416	0	0	0	0	0	0	0	0	0	0
ENSG00000081665	ZNF506	zinc finger protein 506	NM_001099269	208.828	-0.011903	0.317367	-0.0375054	0.970082	0.998968	226.609	127.931	328.33	218.92	167.284	186.771	210.857	200.564	97.0063	216.586	316.249
ENSG00000081692	JMJD4	jumonji domain containing 4	NM_001161465	29.3222	0.151546	0.291922	0.519131	0.60367	0.998968	25.1788	29.3768	38.524	22.0686	15.5097	33.4515	33.3407	40.1129	21.417	31.939	31.6249
ENSG00000081721	DUSP12	dual specificity phosphatase 12	NM_007240	132.968	0.253992	0.24278	1.04618	0.295477	0.998968	120.084	163.942	126.079	136.825	121.862	117.08	82.9012	113.49	224.248	117.775	138.359
ENSG00000081760	AACS	acetoacetyl-CoA synthetase	NM_001319839	97.4261	-0.0768651	0.173459	-0.44313	0.657672	0.998968	95.8732	115.612	110.319	89.157	83.0879	104.071	97.3188	94.9011	81.8884	82.8418	116.617
ENSG00000081791	DELE1	DAP3 binding cell death enhancer 1	NM_001142603	651.966	0.0169543	0.099975	0.169585	0.865336	0.998968	616.881	685.144	650.531	565.838	712.34	671.818	642.484	616.368	647.549	686.688	675.982
ENSG00000081818	PCDHB4	protocadherin beta 4	NM_018938	0.0795951	-0.255446	3.26031	-0.0783503	0.937549	0.998968	0	0	0.875546	0	0	0	0	0	0	0	0
ENSG00000081853	PCDHGA2	protocadherin gamma subfamily A, 2	NM_018915	0.336348	-1.46477	2.38837	-0.613295	0.539681	0.998968	0.968416	0	0	0	0	0.929208	1.8022	0	0	0	0
ENSG00000081870	HSPB11	heat shock protein family B (small) member 11	NM_001316935	166.424	0.00987926	0.147655	0.0669077	0.946655	0.998968	177.22	142.146	176.86	178.314	163.96	162.611	162.198	186.867	131.021	161.691	187.773
ENSG00000081913	PHLPP1	PH domain and leucine rich repeat protein phosphatase 1	NM_194449	70.4609	0.188913	0.229054	0.82475	0.409513	0.998968	62.9471	71.073	52.5328	42.3717	81.9801	83.6288	74.7913	73.3772	89.4474	61.8818	81.0388
ENSG00000081923	ATP8B1	ATPase phospholipid transporting 8B1	NM_001374385	44.3309	0.13325	0.391544	0.340319	0.733616	0.998968	36.7998	38.8532	58.6616	74.1504	32.1273	28.8055	30.6374	32.286	20.1572	76.8532	58.3084
ENSG00000081985	IL12RB2	interleukin 12 receptor subunit beta 2	NM_001258214	60.3598	-0.383698	0.403946	-0.949876	0.342175	0.998968	66.8207	78.6541	49.0306	58.261	19.9411	91.9916	97.3188	79.2473	26.4563	37.9275	58.3084
ENSG00000082014	SMARCD3	SWI/SNF related, matrix associated, actin dependent regulator of chromatin, subfamily d, member 3	NM_001003801	337.853	0.0978049	0.356617	0.274258	0.783887	0.998968	275.03	488.982	260.037	263.94	435.381	356.816	225.275	148.711	641.249	334.361	286.601
ENSG00000082068	WDR70	WD repeat domain 70	NM_001345998	210.833	-0.0251173	0.159231	-0.157741	0.874661	0.998968	216.925	188.58	176.86	219.803	266.989	214.647	201.846	225.023	212.91	228.563	167.019
ENSG00000082074	FYB1	FYN binding protein 1	NM_001243093	4851.05	-0.147581	0.243121	-0.607025	0.543834	0.998968	5230.42	2571.89	5600.87	5583.35	5820.59	5397.77	4996.6	4792.02	5718.33	4570.27	3079.47
ENSG00000082126	MPP4	membrane palmitoylated protein 4	NM_033066	0.17086	0.465894	3.26031	0.142899	0.88637	0.998968	0	0	0	0	0	0	0.9011	0.978362	0	0	0
ENSG00000082146	STRADB	STE20 related adaptor beta	NM_001206864	68.3206	-0.542206	0.27184	-1.99457	0.0460894	0.998968	119.115	96.6593	76.1725	74.1504	44.3136	71.549	57.6704	45.0047	51.6527	60.8837	54.3553
ENSG00000082153	BZW1	basic leucine zipper and W2 domains 1	NM_001207067	397.012	0.208332	0.31362	0.664282	0.50651	0.998968	381.556	263.444	386.116	444.02	438.704	358.674	356.836	378.626	816.365	324.38	218.409
ENSG00000082196	C1QTNF3	C1q and TNF related 3	NM_030945	19.9089	-0.259795	0.407173	-0.638047	0.523443	0.998968	24.2104	12.3193	35.8974	17.6549	32.1273	13.0089	13.5165	26.4158	10.0786	16.9676	16.8007
ENSG00000082212	ME2	malic enzyme 2	NM_001168335	735.41	-0.0723325	0.141299	-0.51191	0.608714	0.998968	710.818	565.741	721.45	849.199	805.399	765.668	823.606	738.664	628.651	791.488	688.83
ENSG00000082213	C5orf22	chromosome 5 open reading frame 22	NM_018356	140.242	0.00482253	0.258609	0.018648	0.985122	0.998968	152.041	65.3872	129.581	158.011	144.019	177.479	154.088	135.992	129.762	182.651	113.652
ENSG00000082258	CCNT2	cyclin T2	NM_001241	528.437	-0.100316	0.314429	-0.319043	0.749694	0.998968	692.418	183.842	666.29	575.548	571.645	514.781	586.616	452.003	679.044	521.005	369.616
ENSG00000082269	FAM135A	family with sequence similarity 135 member A	NM_001105531	78.2807	0.0564554	0.378922	0.14899	0.881562	0.998968	75.5365	31.2721	76.1725	82.9778	104.137	93.85	75.6924	82.1824	129.762	80.8456	28.6601
ENSG00000082293	COL19A1	collagen type XIX alpha 1 chain	NM_001858	17.2095	-0.507744	0.485822	-1.04512	0.295966	0.998968	49.3892	10.424	14.8843	19.4203	12.1862	18.5842	9.9121	8.80526	18.8973	11.9771	14.8242
ENSG00000082397	EPB41L3	erythrocyte membrane protein band 4.1 like 3	NM_001281533	817.738	0.460806	0.448238	1.02804	0.303932	0.998968	459.029	465.291	449.155	770.635	1121.13	1028.63	740.704	748.447	2183.27	705.652	323.167
ENSG00000082438	COBLL1	cordon-bleu WH2 repeat protein like 1	NM_001278458	74.9578	-0.298083	0.581693	-0.51244	0.608343	0.998968	125.894	11.3717	33.2707	106.812	99.7055	128.231	57.6704	108.598	69.2902	68.8684	14.8242
ENSG00000082458	DLG3	discs large MAGUK scaffold protein 3	NM_001166278	144.044	-0.375689	0.30241	-1.24231	0.214121	0.998968	168.504	151.622	170.731	140.356	142.911	107.788	218.967	129.144	52.9125	112.785	188.761
ENSG00000082512	TRAF5	TNF receptor associated factor 5	NM_001033910	453.593	-0.254462	0.334351	-0.761064	0.446619	0.998968	656.586	251.125	664.539	399.883	399.93	387.48	614.55	469.614	201.572	346.338	597.908
ENSG00000082515	MRPL22	mitochondrial ribosomal protein L22	NM_001014990	129.024	0.221467	0.212276	1.04329	0.296812	0.998968	118.147	101.397	105.066	160.659	118.539	110.576	136.066	134.036	200.312	125.76	108.711
ENSG00000082516	GEMIN5	gem nuclear organelle associated protein 5	NM_001252156	150.699	-0.0895442	0.318206	-0.281403	0.778401	0.998968	166.568	101.397	165.478	170.369	114.107	175.62	185.627	193.716	56.692	201.615	126.5
ENSG00000082556	OPRK1	opioid receptor kappa 1	NM_000912	0.088942	0.878086	3.26031	0.269326	0.787679	0.998968	0	0	0	0	0	0	0	0.978362	0	0	0
ENSG00000082641	NFE2L1	nuclear factor, erythroid 2 like 1	NM_001330261	783.946	-0.0204797	0.153775	-0.13318	0.894051	0.998968	699.197	757.164	688.179	708.843	870.761	906.907	885.781	788.56	682.824	963.16	672.029
ENSG00000082684	SEMA5B	semaphorin 5B	NM_001031702	0.172654	0.465894	3.26031	0.142899	0.88637	0.998968	0	0	0	0	0	0	0.9011	0	0	0.998093	0
ENSG00000082701	GSK3B	glycogen synthase kinase 3 beta	NM_001146156	726.91	-0.00712216	0.181378	-0.039267	0.968678	0.998968	751.491	439.705	791.493	692.953	804.291	857.659	759.627	706.378	784.869	727.61	679.935
ENSG00000082781	ITGB5	integrin subunit beta 5	NM_001354764	68.5515	0.434808	0.643129	0.676083	0.498988	0.998968	177.22	67.2824	30.6441	16.7721	57.6076	46.4604	29.7363	212.305	46.6134	24.9523	44.4725
ENSG00000082805	ERC1	ELKS/RAB6-interacting/CAST family member 1	NM_001301248	332.334	0.179251	0.271096	0.66121	0.508477	0.998968	320.546	229.329	261.788	359.276	397.714	397.701	252.308	286.66	575.739	344.342	230.269
ENSG00000082898	XPO1	exportin 1	NM_003400	1353.04	-0.301621	0.296923	-1.01582	0.309714	0.998968	1554.31	562.898	1629.39	1948.21	1337.16	1353.86	1783.28	1498.85	923.45	1324.47	967.524
ENSG00000082929	LINC01587	long intergenic non-protein coding RNA 1587	NM_005750	0.368966	-0.358491	2.01183	-0.178191	0.858573	0.998968	0.968416	0.94764	0	0.882743	0	0	0	0	1.25982	0	0
ENSG00000082996	RNF13	ring finger protein 13	NM_001378285	431.087	-0.0773651	0.347183	-0.222837	0.823663	0.998968	409.64	254.915	367.729	565.838	617.066	472.967	387.473	452.003	600.935	469.104	144.289
ENSG00000083067	TRPM3	transient receptor potential cation channel subfamily M member 3	NM_001007470	0.100713	-0.255446	3.26031	-0.0783503	0.937549	0.998968	0	0	0	0	1.10784	0	0	0	0	0	0
ENSG00000083093	PALB2	partner and localizer of BRCA2	NM_024675	81.8185	-0.160337	0.211564	-0.757865	0.448532	0.998968	89.0943	54.9631	80.5502	101.515	78.6566	90.1332	100.923	94.9011	64.2509	73.8589	71.156
ENSG00000083097	DOP1A	DOP1 leucine zipper like protein A	NM_001199942	229.681	-0.560981	0.378882	-1.48062	0.138708	0.998968	320.546	74.8636	281.05	263.94	305.764	304.78	270.33	254.374	156.218	212.594	82.027
ENSG00000083099	LYRM2	LYR motif containing 2	NM_020466	155.057	0.13657	0.214441	0.636864	0.524213	0.998968	135.578	124.141	138.336	134.177	149.558	150.532	214.462	185.889	206.611	150.712	115.628
ENSG00000083123	BCKDHB	branched chain keto acid dehydrogenase E1 subunit beta	NM_000056	71.0023	-0.0176533	0.211686	-0.0833941	0.933538	0.998968	75.5365	65.3872	62.1638	67.9712	81.9801	79.9119	67.5825	95.8795	46.6134	63.878	74.1208
ENSG00000083168	KAT6A	lysine acetyltransferase 6A	NM_001099412	1421.12	-0.105682	0.168432	-0.627445	0.530367	0.998968	1531.07	926.792	1430.64	1505.96	1614.12	1678.15	1523.76	1463.63	1296.36	1251.61	1410.27
ENSG00000083223	TUT7	terminal uridylyl transferase 7	NM_001185059	827.993	-0.263304	0.342162	-0.769532	0.441577	0.998968	797.007	314.616	967.478	991.32	1123.35	1006.33	969.584	715.183	1085.97	761.545	375.546
ENSG00000083290	ULK2	unc-51 like autophagy activating kinase 2	NM_001142610	312.456	0.286968	0.195845	1.46528	0.142843	0.998968	212.083	270.077	269.668	337.208	368.91	266.683	300.066	350.254	425.82	381.272	254.976
ENSG00000083307	GRHL2	grainyhead like transcription factor 2	NM_001330593	0.526339	-2.0871	1.93113	-1.08077	0.2798	0.998968	2.90525	0	0.875546	0	1.10784	0	0.9011	0	0	0	0
ENSG00000083312	TNPO1	transportin 1	NM_001364292	602.647	-0.0986229	0.379184	-0.260092	0.794792	0.998968	634.313	187.633	635.646	711.491	734.497	682.039	736.199	612.455	915.891	522.003	256.952
ENSG00000083444	PLOD1	procollagen-lysine,2-oxoglutarate 5-dioxygenase 1	NM_000302	412.521	-0.165787	0.221948	-0.746964	0.455086	0.998968	328.293	580.903	361.6	387.524	497.42	510.135	339.715	340.47	508.968	382.27	300.436
ENSG00000083454	P2RX5	purinergic receptor P2X 5	NM_001204519	115.37	0.173784	0.290779	0.597651	0.550073	0.998968	138.484	146.884	108.568	112.991	57.6076	127.302	80.1979	112.512	75.5893	160.693	148.242
ENSG00000083457	ITGAE	integrin subunit alpha E	NM_002208	100.167	0.168489	0.191537	0.879666	0.37904	0.998968	77.4733	105.188	97.1856	71.5022	106.353	126.372	87.4067	111.533	98.2661	117.775	102.781
ENSG00000083520	DIS3	DIS3 homolog, exosome endoribonuclease and 3'-5' exoribonuclease	NM_001128226	389.106	-0.029124	0.364196	-0.0799679	0.936263	0.998968	462.903	141.198	417.635	436.075	447.567	403.276	434.33	379.605	641.249	346.338	169.984
ENSG00000083535	PIBF1	progesterone immunomodulatory binding factor 1	NM_001349655	103.272	-0.526874	0.318041	-1.65662	0.0975962	0.998968	109.431	54.0155	134.834	120.053	159.529	114.293	121.649	105.663	64.2509	108.792	43.4842
ENSG00000083544	TDRD3	tudor domain containing 3	NM_001146070	139.74	-0.349252	0.290724	-1.20131	0.229629	0.998968	174.315	69.1777	165.478	149.184	180.578	173.762	148.682	143.819	122.203	143.725	66.2146
ENSG00000083635	NUFIP1	nuclear FMR1 interacting protein 1	NM_012345	30.3528	0.258083	0.31489	0.819598	0.412445	0.998968	27.1157	19.9004	29.7686	37.958	29.9116	17.655	35.1429	29.3509	55.4322	25.9504	25.6952
ENSG00000083642	PDS5B	PDS5 cohesin associated factor B	NM_015032	461.514	-0.230594	0.442183	-0.52149	0.602025	0.998968	507.45	133.617	438.648	548.183	705.693	583.543	496.506	482.333	653.848	410.216	116.617
ENSG00000083720	OXCT1	3-oxoacid CoA-transferase 1	NM_000436	226.171	-0.110225	0.26974	-0.408633	0.682809	0.998968	254.693	146.884	246.028	287.774	169.499	229.514	292.858	310.141	128.502	199.619	222.362
ENSG00000083799	CYLD	CYLD lysine 63 deubiquitinase	NM_001042355	1910.02	-0.0445705	0.216602	-0.205772	0.836969	0.998968	2283.53	1082.2	2324.57	1790.2	2021.81	1921.6	2095.06	1854	2315.55	1515.11	1806.57
ENSG00000083807	SLC27A5	solute carrier family 27 member 5	NM_001321196	15.925	0.0358212	0.427467	0.0837987	0.933217	0.998968	18.3999	15.1622	22.7642	13.2411	12.1862	9.29208	19.8242	15.6538	5.03929	12.9752	30.6366
ENSG00000083812	ZNF324	zinc finger protein 324	NM_014347	79.9014	-0.182207	0.184974	-0.985044	0.324602	0.998968	70.6944	105.188	88.4301	71.5022	93.0585	81.7703	73.8902	61.6368	76.8491	74.857	81.0388
ENSG00000083814	ZNF671	zinc finger protein 671	NM_001321375	106.284	0.0538245	0.305319	0.176289	0.860067	0.998968	148.168	87.1829	139.212	95.3362	75.333	90.1332	99.121	107.62	49.1331	118.773	159.113
ENSG00000083817	ZNF416	zinc finger protein 416	NM_001353405	17.8876	0.301151	0.345339	0.872046	0.383183	0.998968	14.5262	12.3193	9.631	23.8341	13.2941	19.5134	22.5275	21.524	13.858	27.9466	17.789
ENSG00000083828	ZNF586	zinc finger protein 586	NM_001077426	163.927	0.0345524	0.216916	0.159289	0.873441	0.998968	173.347	192.371	233.771	123.584	122.97	149.603	141.473	134.036	167.556	181.653	182.831
ENSG00000083838	ZNF446	zinc finger protein 446	NM_001304453	35.214	-0.499959	0.35034	-1.42707	0.15356	0.998968	38.7367	52.1202	38.524	30.896	34.343	30.6639	51.3627	23.4807	8.81875	33.9352	44.4725
ENSG00000083844	ZNF264	zinc finger protein 264	NM_003417	343.493	-0.0425857	0.192823	-0.220854	0.825206	0.998968	375.746	301.349	457.035	278.947	281.391	359.604	376.66	328.73	254.484	356.319	408.159
ENSG00000083845	RPS5	ribosomal protein S5	NM_001009	2572.46	-0.00654787	0.230788	-0.0283718	0.977366	0.998968	3725.5	2926.31	2792.12	1851.99	2513.69	2177.14	2050.9	2659.19	2032.09	2125.94	3442.17
ENSG00000083857	FAT1	FAT atypical cadherin 1	NM_005245	0.69898	-1.58406	2.26315	-0.699937	0.483967	0.998968	4.84208	0	0	0	0	1.85842	0	0	0	0	0.988278
ENSG00000083896	YTHDC1	YTH domain containing 1	NM_001031732	1059.08	0.0311422	0.281892	0.110476	0.912032	0.998968	1144.67	542.05	1107.57	1038.11	1319.44	1047.22	1155.21	949.99	1736.03	874.33	735.279
ENSG00000083937	CHMP2B	charged multivesicular body protein 2B	NM_001244644	309.908	0.267382	0.316018	0.846097	0.397499	0.998968	284.714	200.9	258.286	278.064	354.508	321.506	320.792	257.309	652.588	303.42	176.902
ENSG00000084070	SMAP2	small ArfGAP2	NM_001198978	2994.32	-0.158265	0.198615	-0.796843	0.425542	0.998968	3085.37	3746.97	2435.77	3123.14	2964.58	4162.85	2264.46	2261	2905.15	3345.61	2642.65
ENSG00000084073	ZMPSTE24	zinc metallopeptidase STE24	NM_005857	273.488	-0.0325909	0.265356	-0.12282	0.90225	0.998968	270.188	176.261	220.638	348.683	292.469	331.727	290.154	325.795	265.822	342.346	144.289
ENSG00000084090	STARD7	StAR related lipid transfer domain containing 7	NM_001385622	1227.91	0.167711	0.0820472	2.04408	0.0409461	0.998968	1150.48	1196.87	1151.34	1213.77	1193.14	1234.92	1084.92	1312.96	1414.78	1222.66	1331.21
ENSG00000084093	REST	RE1 silencing transcription factor	NM_001193508	813.289	0.140623	0.271377	0.518181	0.604332	0.998968	948.08	372.422	813.382	835.958	812.046	748.942	956.968	812.041	1267.38	734.597	644.357
ENSG00000084110	HAL	histidine ammonia-lyase	NM_001258333	138.984	-0.404173	0.291503	-1.38652	0.165589	0.998968	102.652	202.795	118.199	158.011	194.98	186.771	104.528	84.1392	112.124	177.661	86.9684
ENSG00000084112	SSH1	slingshot protein phosphatase 1	NM_001161330	807.537	0.0811998	0.171344	0.473898	0.635573	0.998968	625.597	970.383	833.52	727.38	818.693	752.659	806.485	773.885	1108.64	707.648	758.009
ENSG00000084207	GSTP1	glutathione S-transferase pi 1	NM_000852	1185.45	0.233824	0.236819	0.987351	0.323471	0.998968	1107.87	1392.08	844.026	971.017	1267.37	1220.05	995.716	1142.73	2030.83	1181.74	886.485
ENSG00000084234	APLP2	amyloid beta precursor like protein 2	NM_001142276	5923.15	0.324845	0.381632	0.851201	0.394658	0.998968	4007.31	6834.38	3265.79	5876.42	6080.93	7545.17	4364.03	3334.26	13555.7	6702.2	3588.44
ENSG00000084444	FAM234B	family with sequence similarity 234 member B	NM_020853	50.57	0.238703	0.258446	0.923608	0.355691	0.998968	48.4208	39.8009	37.6485	60.9093	66.4703	41.8144	36.9451	56.745	73.0697	56.8913	37.5546
ENSG00000084453	SLCO1A2	solute carrier organic anion transporter family member 1A2	NM_001386878	0.164069	-0.667639	3.26031	-0.204778	0.837746	0.998968	0	0	0.875546	0	0	0.929208	0	0	0	0	0
ENSG00000084463	WBP11	WW domain binding protein 11	NM_016312	632.464	0.181362	0.173415	1.04582	0.295642	0.998968	490.019	682.301	629.518	624.982	650.301	574.251	568.594	571.364	946.126	614.826	604.826
ENSG00000084623	EIF3I	eukaryotic translation initiation factor 3 subunit I	NM_003757	676.316	0.214191	0.126628	1.6915	0.0907417	0.998968	641.092	723.049	530.581	602.031	656.948	668.101	651.495	673.113	823.924	659.74	809.399
ENSG00000084628	NKAIN1	sodium/potassium transporting ATPase interacting 1	NM_024522	0.375596	1.80733	2.27303	0.795119	0.426544	0.998968	0	0	0.875546	0	0	0	0	0	1.25982	1.99619	0
ENSG00000084636	COL16A1	collagen type XVI alpha 1 chain	NM_001856	0.088942	0.878086	3.26031	0.269326	0.787679	0.998968	0	0	0	0	0	0	0	0.978362	0	0	0
ENSG00000084652	TXLNA	taxilin alpha	NM_001376857	587.189	0.153118	0.137741	1.11164	0.266295	0.998968	574.271	567.636	613.758	547.301	428.734	574.251	643.385	612.455	566.92	718.627	611.744
ENSG00000084676	NCOA1	nuclear receptor coactivator 1	NM_001362950	1187.88	-0.143558	0.196681	-0.729904	0.465449	0.998968	1172.75	768.536	1289.68	1189.94	1598.61	1256.29	1335.43	1099.68	1363.13	1033.03	959.618
ENSG00000084693	AGBL5	ATP/GTP binding protein like 5	NM_001035507	91.9258	-0.0137644	0.250474	-0.0549533	0.956176	0.998968	116.21	114.664	99.8122	76.7986	64.2547	79.9119	94.6155	95.8795	61.7313	76.8532	130.453
ENSG00000084710	EFR3B	EFR3 homolog B	NM_001319099	6.94691	0.190209	0.627339	0.3032	0.761738	0.998968	13.5578	6.63348	6.12882	6.1792	1.10784	7.43367	5.4066	3.91345	1.25982	8.98284	15.8124
ENSG00000084731	KIF3C	kinesin family member 3C	NM_002254	52.6708	-0.267946	0.280623	-0.954827	0.339665	0.998968	70.6944	72.0206	50.7817	45.0199	37.6665	66.903	50.4616	63.5935	28.9759	36.9295	56.3318
ENSG00000084733	RAB10	RAB10, member RAS oncogene family	NM_016131	1020.42	-0.0584401	0.274542	-0.212864	0.831433	0.998968	887.069	635.866	849.28	1295.87	1158.8	1191.25	1230	1197.52	686.603	1424.28	668.076
ENSG00000084734	GCKR	glucokinase regulator	NM_001486	0.266457	-1.07983	2.48028	-0.435367	0.663296	0.998968	0	0.94764	0.875546	0	1.10784	0	0	0	0	0	0
ENSG00000084754	HADHA	hydroxyacyl-CoA dehydrogenase trifunctional multienzyme complex subunit alpha	NM_000182	1529.93	0.0206115	0.134421	0.153336	0.878133	0.998968	1685.04	1680.17	1406.13	1181.99	1689.45	1664.21	1347.14	1509.61	1612.57	1519.1	1533.81
ENSG00000084764	MAPRE3	microtubule associated protein RP/EB family member 3	NM_001303050	38.8379	-0.0633849	0.232499	-0.272624	0.785142	0.998968	35.8314	44.5391	29.7686	52.9646	37.6665	39.956	35.1429	34.2427	41.5741	42.918	32.6132
ENSG00000084774	CAD	carbamoyl-phosphate synthetase 2, aspartate transcarbamylase, and dihydroorotase	NM_001306079	376.298	-0.0773866	0.29349	-0.263677	0.792029	0.998968	397.051	380.951	450.906	397.234	307.979	339.161	412.704	410.912	131.021	419.199	492.162
ENSG00000085063	CD59	CD59 molecule (CD59 blood group)	NM_000611	138.748	-0.298781	0.234303	-1.27519	0.202243	0.998968	177.22	158.256	126.079	162.425	88.6271	186.771	143.275	150.668	85.6679	117.775	129.464
ENSG00000085117	CD82	CD82 molecule	NM_001024844	353.551	0.222708	0.282386	0.788664	0.430308	0.998968	472.587	399.904	265.29	252.465	237.078	425.577	279.341	308.184	614.793	337.356	296.483
ENSG00000085185	BCORL1	BCL6 corepressor like 1	NM_001184772	130.032	0.0178126	0.25161	0.0707945	0.943561	0.998968	79.4101	132.67	112.945	120.053	119.647	173.762	166.704	96.8579	178.895	137.737	111.675
ENSG00000085224	ATRX	ATRX chromatin remodeler	NM_000489	1970.08	-0.459164	0.402164	-1.14173	0.253565	0.998968	3199.65	941.954	2477.79	2297.78	2518.12	2246.83	1625.58	2085.87	2117.76	1726.7	432.866
ENSG00000085231	AK6	adenylate kinase 6	NM_001015891	40.6663	0.211621	0.222627	0.950563	0.341826	0.998968	37.7682	31.2721	40.2751	47.6681	36.5587	38.0975	37.8462	52.8316	36.5348	52.8989	35.578
ENSG00000085265	FCN1	ficolin 1	NM_002003	15759.1	0.619485	0.372107	1.6648	0.0959521	0.998968	10433.7	14096.1	8617.12	13431.8	12915.2	20032.8	12783	10316.8	41048.8	19173.4	10501.4
ENSG00000085274	MYNN	myoneurin	NM_001185118	104.55	0.177968	0.278566	0.638872	0.522906	0.998968	130.736	49.2773	97.1856	105.046	105.245	107.788	102.725	117.403	148.659	119.771	66.2146
ENSG00000085276	MECOM	MDS1 and EVI1 complex locus	NM_001105077	2.12481	0.137974	1.02267	0.134915	0.892679	0.998968	2.90525	0.94764	0.875546	1.76549	4.43136	0.929208	2.7033	7.8269	0	0	0.988278
ENSG00000085365	SCAMP1	secretory carrier membrane protein 1	NM_001290229	184.304	-0.425687	0.315974	-1.34722	0.177909	0.998968	182.062	104.24	183.865	251.582	250.372	224.868	225.275	192.737	157.478	189.638	65.2263
ENSG00000085377	PREP	prolyl endopeptidase	NM_002726	387.164	-0.12502	0.175401	-0.712768	0.475989	0.998968	300.209	364.841	372.983	400.765	415.44	463.675	477.583	404.064	282.2	428.182	348.862
ENSG00000085382	HACE1	HECT domain and ankyrin repeat containing E3 ubiquitin protein ligase 1	NM_001321080	74.5651	-0.421266	0.302283	-1.39361	0.163434	0.998968	90.0627	32.2198	92.8079	98.8672	74.2252	95.7085	91.0111	85.1175	57.9518	45.9123	56.3318
ENSG00000085415	SEH1L	SEH1 like nucleoporin	NM_001013437	203.717	0.347308	0.162334	2.13947	0.0323973	0.998968	175.283	151.622	179.487	193.321	229.323	187.7	180.22	204.478	289.759	203.611	246.081
ENSG00000085433	WDR47	WD repeat domain 47	NM_001142550	132.508	-0.0518581	0.225767	-0.229698	0.818327	0.998968	122.989	86.2352	112.945	140.356	159.529	141.24	175.715	136.971	165.037	114.781	101.793
ENSG00000085449	WDFY1	WD repeat and FYVE domain containing 1	NM_020830	618.421	0.406616	0.383702	1.05972	0.289272	0.998968	451.282	338.307	574.358	748.566	706.801	498.985	551.473	533.207	1558.4	525.995	315.261
ENSG00000085465	OVGP1	oviductal glycoprotein 1	NM_002557	22.624	0.263719	0.354168	0.744616	0.456504	0.998968	34.863	15.1622	27.1419	13.2411	19.9411	11.1505	26.1319	24.4591	25.1964	18.9638	32.6132
ENSG00000085491	SLC25A24	solute carrier family 25 member 24	NM_013386	288.131	0.0106833	0.28591	0.037366	0.970193	0.998968	298.272	137.408	284.552	307.195	331.244	295.488	356.836	306.227	376.687	318.392	157.136
ENSG00000085511	MAP3K4	mitogen-activated protein kinase kinase kinase 4	NM_001291958	265.325	-0.26465	0.230023	-1.15054	0.249922	0.998968	321.514	140.251	300.312	278.064	320.165	316.86	300.967	285.682	216.689	227.565	210.503
ENSG00000085514	PILRA	paired immunoglobin like type 2 receptor alpha	NM_013439	733.152	0.184824	0.313638	0.589291	0.555666	0.998968	414.482	836.766	537.585	734.442	958.281	846.509	560.484	648.654	1222.03	897.286	408.159
ENSG00000085552	IGSF9	immunoglobulin superfamily member 9	NM_001135050	2.01561	-0.548754	0.886985	-0.618673	0.536132	0.998968	1.93683	1.89528	0	4.41372	2.21568	3.71683	1.8022	1.95672	1.25982	0.998093	1.97656
ENSG00000085563	ABCB1	ATP binding cassette subfamily B member 1	NM_000927	157.434	-0.879788	0.362278	-2.42849	0.015162	0.998968	237.262	96.6593	300.312	126.232	125.186	183.983	252.308	148.711	51.6527	95.817	113.652
ENSG00000085644	ZNF213	zinc finger protein 213	NM_001134655	116.426	0.0391768	0.223965	0.174924	0.861139	0.998968	81.347	112.769	128.705	120.936	76.4409	148.673	137.868	106.641	102.046	141.729	123.535
ENSG00000085662	AKR1B1	aldo-keto reductase family 1 member B	NM_001346142	328.336	-0.155111	0.147944	-1.04845	0.294434	0.998968	392.209	338.307	329.205	308.96	292.469	367.037	359.539	305.249	255.744	285.455	377.522
ENSG00000085719	CPNE3	copine 3	NM_003909	557.28	-0.110849	0.222122	-0.499045	0.617748	0.998968	626.565	287.135	647.028	581.728	635.9	639.295	591.122	601.693	537.944	533.98	447.69
ENSG00000085721	RRN3	RRN3 homolog, RNA polymerase I transcription factor	NM_001301064	249.354	0.0466358	0.165628	0.281569	0.778274	0.998968	244.041	177.209	237.273	290.422	242.617	254.603	277.539	239.699	303.617	253.516	222.362
ENSG00000085733	CTTN	cortactin	NM_001184740	88.7539	0.228025	0.677879	0.336381	0.736584	0.998968	202.399	169.628	51.6572	7.06194	64.2547	56.6817	33.3407	217.196	76.8491	37.9275	59.2967
ENSG00000085741	WNT11	Wnt family member 11	NM_004626	2.10265	-0.590718	0.995748	-0.593241	0.55302	0.998968	2.90525	2.84292	0	3.53097	0	5.57525	1.8022	1.95672	2.51964	1.99619	0
ENSG00000085760	MTIF2	mitochondrial translational initiation factor 2	NM_001005369	232.425	-0.0259758	0.239149	-0.108618	0.913506	0.998968	226.609	115.612	244.277	258.644	272.528	255.532	264.022	263.179	270.862	198.621	186.784
ENSG00000085788	DDHD2	DDHD domain containing 2	NM_001164232	371.35	0.0347663	0.221326	0.157082	0.87518	0.998968	372.84	352.522	429.017	370.752	327.92	344.736	379.363	342.427	280.94	283.459	600.873
ENSG00000085831	TTC39A	tetratricopeptide repeat domain 39A	NM_001080494	6.47925	0.699816	0.728467	0.96067	0.336718	0.998968	0.968416	5.68584	5.25328	3.53097	14.4019	5.57525	1.8022	20.5456	7.55893	1.99619	3.95311
ENSG00000085832	EPS15	epidermal growth factor receptor pathway substrate 15	NM_001159969	990.511	-0.195359	0.284747	-0.686077	0.492664	0.998968	1046.86	388.532	1183.74	1216.42	1105.62	1143.86	1183.14	1060.54	943.607	960.166	663.134
ENSG00000085840	ORC1	origin recognition complex subunit 1	NM_001190818	38.3603	0.444029	0.429721	1.03329	0.301466	0.998968	17.4315	27.4816	16.6354	55.6128	31.0195	31.5931	57.6704	85.1175	37.7947	33.9352	27.6718
ENSG00000085871	MGST2	microsomal glutathione S-transferase 2	NM_001204366	68.1427	-0.149425	0.220092	-0.678921	0.497188	0.998968	65.8523	57.806	56.0349	92.688	69.7938	86.4164	65.7803	62.6152	69.2902	75.8551	47.4373
ENSG00000085872	CHERP	calcium homeostasis endoplasmic reticulum protein	NM_006387	300.156	0.0974391	0.162514	0.599575	0.54879	0.998968	204.336	312.721	327.454	293.953	261.45	315.002	334.308	322.86	272.122	332.365	325.143
ENSG00000085978	ATG16L1	autophagy related 16 like 1	NM_001190266	415.266	0.0633582	0.149269	0.424457	0.671232	0.998968	420.293	473.82	410.631	334.56	388.851	390.268	440.638	378.626	506.448	358.316	465.479
ENSG00000085982	USP40	ubiquitin specific peptidase 40	NM_001365479	158.811	0.0259842	0.188142	0.138109	0.890154	0.998968	182.062	132.67	153.221	133.294	181.686	149.603	173.011	216.218	127.242	145.722	152.195
ENSG00000085998	POMGNT1	protein O-linked mannose N-acetylglucosaminyltransferase 1 (beta 1,2-)	NM_001243766	213.239	-0.0900415	0.224136	-0.401727	0.687885	0.998968	239.199	235.015	253.908	217.155	181.686	184.912	215.363	200.564	119.683	206.605	291.542
ENSG00000085999	RAD54L	RAD54 like	NM_001142548	18.2562	0.152302	0.411465	0.370146	0.711274	0.998968	8.71575	8.52876	13.1332	29.1305	24.3725	16.7258	22.5275	28.3725	12.5982	14.9714	21.7421
ENSG00000086015	MAST2	microtubule associated serine/threonine kinase 2	NM_001319245	155.221	-0.152947	0.15643	-0.977736	0.328205	0.998968	141.389	212.271	140.963	150.949	166.176	148.673	167.605	145.776	143.62	145.722	144.289
ENSG00000086061	DNAJA1	DnaJ heat shock protein family (Hsp40) member A1	NM_001314039	936.692	0.106328	0.22027	0.482718	0.629296	0.998968	796.038	705.044	928.954	1074.3	936.124	789.827	1148.9	1127.07	1011.64	1195.72	590.002
ENSG00000086062	B4GALT1	beta-1,4-galactosyltransferase 1	NM_001378495	1641.23	0.111255	0.241647	0.460404	0.645226	0.998968	1468.12	2203.26	1086.55	1429.16	1731.55	1867.71	1375.98	1406.88	2525.94	1656.84	1301.56
ENSG00000086065	CHMP5	charged multivesicular body protein 5	NM_001195536	257.353	0.26594	0.254465	1.0451	0.295978	0.998968	201.431	213.219	185.616	313.374	225.999	214.647	323.495	285.682	287.239	408.22	171.96
ENSG00000086102	NFX1	nuclear transcription factor, X-box binding 1	NM_001318758	531.725	0.0784169	0.10727	0.731021	0.464766	0.998968	582.018	455.815	519.199	559.659	486.341	496.197	547.869	522.445	573.219	535.976	570.236
ENSG00000086159	AQP6	aquaporin 6	NM_001652	0.178785	1.58019	3.25476	0.485502	0.62732	0.998968	0	0	0	0	0	0	0	0.978362	0	0	0.988278
ENSG00000086189	DIMT1	DIMT1 rRNA methyltransferase and ribosome maturation factor	NM_001348076	271.711	-0.38331	0.263746	-1.45333	0.146133	0.998968	371.872	140.251	306.441	269.237	313.518	321.506	355.935	305.249	186.454	233.554	184.808
ENSG00000086205	FOLH1	folate hydrolase 1	NM_001014986	0.199003	0.465894	3.26031	0.142899	0.88637	0.998968	0	0	0	0	0	0.929208	0	0	1.25982	0	0
ENSG00000086232	EIF2AK1	eukaryotic translation initiation factor 2 alpha kinase 1	NM_001134335	1010.49	0.0495499	0.112389	0.440881	0.659299	0.998968	1015.87	1205.4	907.066	951.597	938.34	1023.99	942.551	1083.05	1033.05	944.196	1070.3
ENSG00000086288	NME8	NME/NM23 family member 8	NM_016616	38.5239	-0.297754	0.490325	-0.607258	0.54368	0.998968	39.7051	14.2146	49.0306	46.7854	49.8527	46.4604	42.3517	14.6754	81.8884	25.9504	12.8476
ENSG00000086289	EPDR1	ependymin related 1	NM_001242946	9.96204	-1.00397	0.549682	-1.82645	0.0677824	0.998968	6.77891	13.267	8.75546	21.1858	5.53919	9.29208	20.7253	5.87017	1.25982	10.979	5.92967
ENSG00000086300	SNX10	sorting nexin 10	NM_001199835	421.981	0.0690622	0.379062	0.182192	0.855432	0.998968	345.725	234.067	432.52	477.564	602.664	468.321	340.616	371.778	781.09	443.153	144.289
ENSG00000086475	SEPHS1	selenophosphate synthetase 1	NM_001195602	168.737	-0.0822973	0.189554	-0.434164	0.66417	0.998968	198.525	157.308	159.349	182.728	135.156	183.054	190.132	187.846	119.683	139.733	202.597
ENSG00000086504	MRPL28	mitochondrial ribosomal protein L28	NM_006428	294.746	0.109815	0.131161	0.837249	0.402453	0.998968	249.851	312.721	263.539	289.54	265.881	292.701	329.803	303.292	357.789	294.438	282.647
ENSG00000086506	HBQ1	hemoglobin subunit theta 1	NM_005331	3.23701	-0.92309	0.963794	-0.957767	0.33818	0.998968	13.5578	2.84292	2.62664	2.64823	1.10784	4.64604	0	0.978362	1.25982	0.998093	4.94139
ENSG00000086544	ITPKC	inositol-trisphosphate 3-kinase C	NM_025194	86.484	-0.206818	0.271149	-0.762747	0.445615	0.998968	76.5049	81.497	97.1856	61.792	80.8722	136.594	101.824	57.7234	74.3295	117.775	65.2263
ENSG00000086548	CEACAM6	CEA cell adhesion molecule 6	NM_002483	4.56851	-3.13858	1.41906	-2.21173	0.0269855	0.998968	15.4947	23.691	3.50218	0.882743	0	2.78763	0.9011	0	0	2.99428	0
ENSG00000086570	FAT2	FAT atypical cadherin 2	NM_001447	16.2963	-0.244237	0.329322	-0.741636	0.458308	0.998968	12.5894	21.7957	16.6354	16.7721	15.5097	23.2302	14.4176	12.7187	13.858	10.979	20.7538
ENSG00000086589	RBM22	RNA binding motif protein 22	NM_018047	564.933	0.150993	0.142925	1.05645	0.290763	0.998968	543.282	695.568	502.563	523.467	518.469	512.923	504.616	530.272	710.54	549.949	622.615
ENSG00000086598	TMED2	transmembrane p24 trafficking protein 2	NM_001321445	988.431	0.136338	0.158075	0.862489	0.388418	0.998968	933.553	1066.09	830.018	1076.06	898.457	949.651	922.727	1013.58	1373.21	990.109	819.282
ENSG00000086619	ERO1B	endoplasmic reticulum oxidoreductase 1 beta	NM_019891	149.383	-0.120983	0.217784	-0.555516	0.578541	0.998968	153.978	91.9211	166.354	183.611	190.548	146.815	143.275	120.339	180.155	138.735	127.488
ENSG00000086666	ZFAND6	zinc finger AN1-type containing 6	NM_001242911	419.956	0.243972	0.253652	0.96184	0.33613	0.998968	419.324	288.083	331.832	471.385	418.763	391.197	433.429	471.571	721.878	404.228	267.823
ENSG00000086696	HSD17B2	hydroxysteroid 17-beta dehydrogenase 2	NM_002153	0.523061	1.70412	1.84272	0.924783	0.355079	0.998968	0	0	0	0	0	0.929208	0.9011	2.93509	0	0	0.988278
ENSG00000086712	TXLNG	taxilin gamma	NM_001168683	182.312	-0.146106	0.254252	-0.574652	0.565527	0.998968	208.209	85.2876	228.517	226.865	169.499	200.709	203.649	182.954	137.321	172.67	189.749
ENSG00000086717	PPEF1	protein phosphatase with EF-hand domain 1	NM_001377986	1.29256	-0.530338	1.27836	-0.414858	0.678246	0.998968	0.968416	0	4.37773	0	2.21568	0	2.7033	0.978362	0	0.998093	1.97656
ENSG00000086730	LAT2	linker for activation of T cells family member 2	NM_014146	865.673	0.00616297	0.231807	0.0265866	0.978789	0.998968	787.322	1113.48	634.771	858.026	793.213	1111.33	751.518	714.204	1074.63	1093.91	590.002
ENSG00000086758	HUWE1	HECT, UBA and WWE domain containing E3 ubiquitin protein ligase 1	NM_031407	2591.85	-0.170902	0.152627	-1.11973	0.262828	0.998968	2606.98	2539.67	3023.26	2574.96	2501.5	2721.65	2944.8	2556.46	1683.12	2567.1	2790.9
ENSG00000086827	ZW10	zw10 kinetochore protein	NM_004724	101.514	-0.041083	0.247011	-0.166321	0.867905	0.998968	107.494	75.8112	103.314	106.812	106.353	92.9208	126.154	134.036	57.9518	125.76	80.0505
ENSG00000086848	ALG9	ALG9 alpha-1,2-mannosyltransferase	NM_001077690	41.7132	0.113103	0.236644	0.477947	0.632688	0.998968	38.7367	42.6438	42.0262	37.0752	50.9606	36.2391	36.9451	43.0479	28.9759	40.9218	61.2732
ENSG00000086967	MYBPC2	myosin binding protein C2	NM_004533	4.66757	-0.255973	0.675862	-0.378736	0.704884	0.998968	2.90525	11.3717	4.37773	7.06194	4.43136	3.71683	0.9011	5.87017	3.77947	0.998093	5.92967
ENSG00000086991	NOX4	NADPH oxidase 4	NM_001143836	0.179687	1.58522	3.25436	0.487108	0.626182	0.998968	0	0	0	0	0	0	0	0	0	0	1.97656
ENSG00000087008	ACOX3	acyl-CoA oxidase 3, pristanoyl	NM_001101667	98.8616	0.0737672	0.16207	0.455157	0.648996	0.998968	95.8732	107.083	100.688	75.9159	103.029	99.4253	98.2199	111.533	83.1483	108.792	103.769
ENSG00000087053	MTMR2	myotubularin related protein 2	NM_001243571	138.599	-0.0211181	0.278986	-0.0756961	0.939661	0.998968	160.757	62.5442	155.847	123.584	146.235	158.895	167.605	190.781	129.762	129.752	98.8278
ENSG00000087074	PPP1R15A	protein phosphatase 1 regulatory subunit 15A	NM_014330	1326.41	0.324729	0.52985	0.61287	0.539962	0.998968	389.303	2452.49	696.935	718.553	2315.38	931.067	1000.22	1096.74	3244.04	1150.8	594.943
ENSG00000087076	HSD17B14	hydroxysteroid 17-beta dehydrogenase 14	NM_016246	1.82954	-1.15918	1.02127	-1.13504	0.256359	0.998968	3.87367	0	3.50218	0.882743	3.32352	2.78763	1.8022	0.978362	0	0.998093	1.97656
ENSG00000087077	TRIP6	thyroid hormone receptor interactor 6	NM_003302	78.6023	0.440569	0.280599	1.5701	0.116391	0.998968	51.3261	82.4447	48.155	96.219	80.8722	64.1154	63.077	82.1824	146.139	87.8322	62.2615
ENSG00000087085	ACHE	acetylcholinesterase (Cartwright blood group)	NM_000665	0.706821	0.268499	1.48631	0.180648	0.856644	0.998968	0.968416	0	0.875546	1.76549	0	0.929208	0	0	1.25982	0	1.97656
ENSG00000087086	FTL	ferritin light chain	NM_000146	12951.7	0.438163	0.349963	1.25203	0.210561	0.998968	9001.43	14668.5	7706.56	13332.1	15108.7	11564	8917.29	11110.3	30492.7	12835.5	7731.3
ENSG00000087087	SRRT	serrate, RNA effector molecule	NM_001128852	1240.08	0.028637	0.165619	0.172909	0.862723	0.998968	1076.88	1666.9	1246.78	1129.91	1249.64	1000.76	1246.22	1085	1426.12	1148.81	1363.82
ENSG00000087088	BAX	BCL2 associated X, apoptosis regulator	NM_001291428	647.804	0.271971	0.217307	1.25155	0.210734	0.998968	459.998	819.709	483.301	624.982	609.311	531.507	686.638	621.26	1020.46	676.707	591.978
ENSG00000087095	NLK	nemo like kinase	NM_016231	157.556	-0.179154	0.177936	-1.00684	0.31401	0.998968	192.715	125.088	141.838	162.425	175.039	179.337	176.616	157.516	109.605	165.684	147.253
ENSG00000087111	PIGS	phosphatidylinositol glycan anchor biosynthesis class S	NM_033198	495.988	0.0994875	0.150661	0.660339	0.509036	0.998968	451.282	544.893	436.022	459.909	491.88	486.905	511.825	387.431	639.99	516.014	529.717
ENSG00000087116	ADAMTS2	ADAM metallopeptidase with thrombospondin type 1 motif 2	NM_014244	2.87749	-0.258936	0.860072	-0.301063	0.763367	0.998968	1.93683	1.89528	0	1.76549	2.21568	5.57525	8.1099	3.91345	1.25982	3.99237	0.988278
ENSG00000087128	TMPRSS11E	transmembrane serine protease 11E	NM_014058	0.172511	-0.667639	3.26031	-0.204778	0.837746	0.998968	0.968416	0	0	0	0	0.929208	0	0	0	0	0
ENSG00000087152	ATXN7L3	ataxin 7 like 3	NM_001098833	1053.18	0.24604	0.169276	1.45348	0.14609	0.998968	888.038	1218.66	919.323	868.619	1079.04	960.801	969.584	965.644	1567.22	1056.98	1091.06
ENSG00000087157	PGS1	phosphatidylglycerophosphate synthase 1	NM_024419	495.821	0.343409	0.299904	1.14506	0.252182	0.998968	355.409	651.976	391.369	389.29	455.322	535.224	382.066	393.302	1041.87	440.159	418.041
ENSG00000087191	PSMC5	proteasome 26S subunit, ATPase 5	NM_001199163	596.943	0.0869545	0.11494	0.756518	0.449339	0.998968	583.955	668.086	550.718	560.542	514.037	573.322	634.374	564.515	672.745	586.879	657.205
ENSG00000087206	UIMC1	ubiquitin interaction motif containing 1	NM_001199297	323.393	0.107654	0.191049	0.563491	0.573101	0.998968	325.388	337.36	247.779	330.146	331.244	336.373	291.956	269.05	490.071	306.415	291.542
ENSG00000087237	CETP	cholesteryl ester transfer protein	NM_000078	30.8636	-0.402575	0.483932	-0.831883	0.405475	0.998968	42.6103	18.9528	81.4258	21.1858	16.6176	18.5842	37.8462	26.4158	11.3384	28.9447	35.578
ENSG00000087245	MMP2	matrix metallopeptidase 2	NM_001127891	0.28539	1.20167	2.43924	0.492641	0.622266	0.998968	0	0	0	0	0	0	0.9011	0.978362	1.25982	0	0
ENSG00000087250	MT3	metallothionein 3	NM_005954	0.249688	0.0537041	2.52109	0.0213019	0.983005	0.998968	0	0	0.875546	0.882743	0	0	0	0	0	0	0.988278
ENSG00000087253	LPCAT2	lysophosphatidylcholine acyltransferase 2	NM_017839	390.909	0.432639	0.487382	0.88768	0.374713	0.998968	237.262	156.361	301.188	416.655	589.37	386.551	339.715	342.427	1093.53	314.399	122.546
ENSG00000087258	GNAO1	G protein subunit alpha o1	NM_020988	46.4264	-0.734214	0.375983	-1.95278	0.0508454	0.998968	62.9471	65.3872	47.2795	40.6062	53.1763	57.6109	54.066	37.1778	5.03929	43.9161	43.4842
ENSG00000087263	OGFOD1	2-oxoglutarate and iron dependent oxygenase domain containing 1	NM_001324357	182.144	-0.133403	0.24147	-0.552465	0.58063	0.998968	218.862	135.513	180.362	203.031	162.852	196.063	221.671	202.521	89.4474	193.63	199.632
ENSG00000087266	SH3BP2	SH3 domain binding protein 2	NM_001122681	2901.48	0.408621	0.29731	1.37439	0.169319	0.998968	1639.53	3280.73	2229.14	2690.6	3416.58	2351.83	2540.2	2545.7	6025.73	3001.27	2194.96
ENSG00000087269	NOP14	NOP14 nucleolar protein	NM_001291978	363.08	-0.00641932	0.12613	-0.0508944	0.95941	0.998968	418.356	356.313	348.467	324.849	358.94	336.373	403.693	358.081	311.176	387.26	390.37
ENSG00000087274	ADD1	adducin 1	NM_001119	2330.72	-0.0671446	0.125314	-0.535809	0.59209	0.998968	2450.09	2680.87	2509.31	2213.92	2020.7	2376.92	2338.35	2132.83	1964.06	2274.65	2676.26
ENSG00000087299	L2HGDH	L-2-hydroxyglutarate dehydrogenase	NM_024884	32.5267	-0.0339451	0.276509	-0.122763	0.902295	0.998968	21.3052	27.4816	35.8974	35.3097	40.99	32.5223	36.9451	33.2643	17.6375	34.9333	41.5077
ENSG00000087301	TXNDC16	thioredoxin domain containing 16	NM_001160047	87.5052	-0.192618	0.377861	-0.509759	0.610221	0.998968	103.621	42.6438	78.7991	90.0398	141.803	85.4872	99.121	106.641	110.864	76.8532	26.6835
ENSG00000087302	RTRAF	RNA transcription, translation and transport factor	NM_016039	455.381	0.125979	0.140474	0.896809	0.369821	0.998968	489.05	411.276	443.902	467.854	498.527	379.117	394.682	492.116	574.479	439.161	419.03
ENSG00000087303	NID2	nidogen 2	NM_007361	6.20797	0.570612	0.527324	1.08209	0.279212	0.998968	8.71575	2.84292	7.87991	4.41372	7.75487	1.85842	3.6044	9.78362	7.55893	3.99237	9.88278
ENSG00000087338	GMCL1	germ cell-less 1, spermatogenesis associated	NM_178439	196.87	-0.290893	0.255393	-1.139	0.254702	0.998968	239.199	122.246	233.771	216.272	186.117	205.355	273.934	219.153	102.046	184.647	182.831
ENSG00000087365	SF3B2	splicing factor 3b subunit 2	NM_006842	2009.5	0.0971026	0.122719	0.791258	0.428793	0.998968	1739.28	2260.12	1933.21	1958.81	1874.46	1997.8	1953.59	1770.84	2481.85	2068.05	2066.49
ENSG00000087448	KLHL42	kelch like family member 42	NM_020782	178.483	-0.0249187	0.255599	-0.0974917	0.922336	0.998968	219.83	104.24	217.135	146.535	168.392	173.762	227.978	190.781	114.644	176.663	223.351
ENSG00000087460	GNAS	GNAS complex locus	NM_000516	6331.37	0.236309	0.156427	1.51067	0.130873	0.998968	5978.03	7646.51	4721.82	5622.19	6404.42	5767.6	5485	7448.27	7807.12	5681.15	7082.99
ENSG00000087470	DNM1L	dynamin 1 like	NM_001278463	449.487	0.0327693	0.334599	0.0979362	0.921983	0.998968	404.798	183.842	478.048	553.48	546.165	503.631	449.649	459.83	734.476	393.249	237.187
ENSG00000087495	PHACTR3	phosphatase and actin regulator 3	NM_001199505	1.80282	-0.406264	1.25293	-0.324251	0.745748	0.998968	3.87367	0	0.875546	5.29646	1.10784	2.78763	0	4.89181	0	0.998093	0
ENSG00000087502	ERGIC2	ERGIC and golgi 2	NM_016570	224.214	-0.293413	0.261161	-1.12349	0.261227	0.998968	314.735	145.937	261.788	291.305	202.735	236.019	229.781	235.785	161.257	261.5	125.511
ENSG00000087586	AURKA	aurora kinase A	NM_001323303	28.8757	0.0778852	0.490416	0.158815	0.873815	0.998968	13.5578	12.3193	11.3821	46.7854	18.8333	51.1065	44.1539	40.1129	22.6768	37.9275	18.7773
ENSG00000087589	CASS4	Cas scaffold protein family member 4	NM_001164114	77.8129	-0.356257	0.336016	-1.06024	0.289035	0.998968	72.6312	126.036	95.4345	29.1305	83.0879	99.4253	86.5056	61.6368	44.0938	83.8398	74.1208
ENSG00000087842	PIR	pirin	NM_001018109	1.09529	-0.785911	1.42382	-0.551973	0.580967	0.998968	0.968416	2.84292	1.75109	3.53097	0	0	0	1.95672	0	0.998093	0
ENSG00000087884	AAMDC	adipogenesis associated Mth938 domain containing	NM_001316957	16.9013	-0.116143	0.316625	-0.366814	0.713758	0.998968	20.3367	19.9004	17.5109	15.0066	17.7254	14.8673	16.2198	11.7403	18.8973	10.979	22.7304
ENSG00000087903	RFX2	regulatory factor X2	NM_000635	44.9502	0.300408	0.36461	0.823916	0.409987	0.998968	35.8314	64.4395	21.8886	60.9093	37.6665	42.7436	26.1319	29.3509	83.1483	43.9161	48.4256
ENSG00000087995	METTL2A	methyltransferase like 2A	NM_001005372	64.589	0.0850245	0.208529	0.407735	0.683469	0.998968	58.105	67.2824	80.5502	54.7301	60.9311	52.9649	68.4836	64.5719	47.8732	82.8418	72.1443
ENSG00000088002	SULT2B1	sulfotransferase family 2B member 1	NM_004605	2.39542	-0.385441	1.00376	-0.383998	0.70098	0.998968	0.968416	5.68584	1.75109	6.1792	1.10784	0.929208	1.8022	0	0	1.99619	5.92967
ENSG00000088035	ALG6	ALG6 alpha-1,3-glucosyltransferase	NM_013339	113.733	-0.244131	0.230739	-1.05804	0.290037	0.998968	136.547	65.3872	126.079	138.591	127.401	121.726	128.857	124.252	75.5893	108.792	97.8395
ENSG00000088038	CNOT3	CCR4-NOT transcription complex subunit 3	NM_014516	452.554	0.0107947	0.15028	0.0718306	0.942737	0.998968	383.493	486.139	454.408	421.068	396.606	502.702	515.429	409.934	379.206	533.98	495.127
ENSG00000088053	GP6	glycoprotein VI platelet	NM_001083899	27.1745	-0.0811005	0.535737	-0.151381	0.879675	0.998968	67.7891	38.8532	24.5153	8.82743	27.696	14.8673	11.7143	43.0479	23.9366	11.9771	25.6952
ENSG00000088179	PTPN4	protein tyrosine phosphatase non-receptor type 4	NM_002830	571.564	-0.933487	0.378771	-2.46452	0.0137199	0.998968	735.996	227.434	955.221	748.566	633.684	648.587	890.287	502.878	195.272	519.009	230.269
ENSG00000088205	DDX18	DEAD-box helicase 18	NM_006773	671.935	-0.0202561	0.255887	-0.0791604	0.936905	0.998968	832.838	293.768	761.725	715.905	808.722	652.304	662.309	770.949	686.603	649.759	556.4
ENSG00000088247	KHSRP	KH-type splicing regulatory protein	NM_001366299	1488.96	0.233604	0.13127	1.77957	0.0751471	0.998968	1211.49	1683.96	1261.66	1332.06	1424.68	1394.74	1486.82	1591.8	1930.05	1470.19	1591.13
ENSG00000088256	GNA11	G protein subunit alpha 11	NM_002067	46.3006	0.212257	0.271127	0.78287	0.433704	0.998968	46.484	52.1202	28.0175	53.8473	58.7155	24.1594	43.2528	45.0047	55.4322	48.9066	53.367
ENSG00000088280	ASAP3	ArfGAP with SH3 domain, ankyrin repeat and PH domain 3	NM_001143778	8.22745	0.497545	0.500681	0.993737	0.320351	0.998968	4.84208	12.3193	4.37773	7.94469	4.43136	7.43367	9.011	7.8269	2.51964	14.9714	14.8242
ENSG00000088298	EDEM2	ER degradation enhancing alpha-mannosidase like protein 2	NM_001145025	323.459	0.0605425	0.174433	0.347081	0.72853	0.998968	267.283	352.522	265.29	376.931	290.254	354.028	321.693	284.703	423.3	343.344	278.694
ENSG00000088305	DNMT3B	DNA methyltransferase 3 beta	NM_001207055	10.2085	-0.188628	0.435587	-0.433043	0.664984	0.998968	5.8105	12.3193	16.6354	8.82743	9.97055	15.7965	5.4066	7.8269	8.81875	12.9752	7.90622
ENSG00000088325	TPX2	TPX2 microtubule nucleation factor	NM_012112	114.502	0.101413	0.381023	0.266161	0.790115	0.998968	84.2522	88.1305	64.7904	171.252	78.6566	92.9208	200.945	210.348	84.4081	99.8093	84.0036
ENSG00000088340	FER1L4	fer-1 like family member 4 (pseudogene)	NR_001442	11.2073	1.02423	0.518766	1.97436	0.0483411	0.998968	1.93683	9.4764	6.12882	19.4203	3.32352	4.64604	11.7143	15.6538	20.1572	18.9638	11.8593
ENSG00000088356	PDRG1	p53 and DNA damage regulated 1	NM_030815	84.6813	0.011849	0.201593	0.0587769	0.95313	0.998968	82.3154	89.0782	98.0611	65.323	84.1958	78.9827	92.8133	68.4854	90.7072	68.8684	112.664
ENSG00000088367	EPB41L1	erythrocyte membrane protein band 4.1 like 1	NM_001258329	1.88525	1.01002	0.979635	1.03102	0.302532	0.998968	1.93683	1.89528	0	0.882743	3.32352	1.85842	0	5.87017	0	2.99428	1.97656
ENSG00000088387	DOCK9	dedicator of cytokinesis 9	NM_001130048	337.842	-0.528936	0.416721	-1.26928	0.204341	0.998968	510.355	160.151	595.371	347.801	252.587	346.595	449.649	265.136	84.4081	257.508	446.702
ENSG00000088448	ANKRD10	ankyrin repeat domain 10	NM_001286721	699.854	-0.00858074	0.158289	-0.0542094	0.956768	0.998968	739.87	477.611	747.716	748.566	741.144	754.517	699.254	679.962	810.066	613.827	685.865
ENSG00000088451	TGDS	TDP-glucose 4,6-dehydratase	NM_001304430	63.5034	-0.321619	0.282398	-1.13888	0.254751	0.998968	65.8523	34.115	69.1681	88.2743	70.9017	69.6906	82.0001	66.5286	32.7554	66.8723	52.3787
ENSG00000088538	DOCK3	dedicator of cytokinesis 3	NM_004947	17.8855	-0.529054	0.50643	-1.04467	0.296174	0.998968	14.5262	31.2721	36.7729	19.4203	15.5097	9.29208	14.4176	6.84854	5.03929	15.9695	27.6718
ENSG00000088543	C3orf18	chromosome 3 open reading frame 18	NM_001171740	59.0769	-0.401747	0.359751	-1.11674	0.264107	0.998968	62.9471	67.2824	88.4301	61.792	55.3919	46.4604	72.088	49.8965	12.5982	53.897	79.0622
ENSG00000088682	COQ9	coenzyme Q9	NM_020312	156.168	-0.121247	0.186389	-0.650508	0.515364	0.998968	158.82	157.308	172.483	151.832	157.313	155.178	174.813	171.213	88.1875	162.689	168.007
ENSG00000088726	TMEM40	transmembrane protein 40	NM_001284406	35.227	0.280954	0.720622	0.389877	0.696627	0.998968	62.9471	87.1829	18.3865	0.882743	25.4803	20.4426	13.5165	77.2906	32.7554	18.9638	29.6483
ENSG00000088727	KIF9	kinesin family member 9	NM_001134878	13.7397	0.0261566	0.359486	0.072761	0.941996	0.998968	10.6526	16.1099	10.5066	20.3031	12.1862	10.2213	15.3187	18.5889	16.3777	11.9771	8.8945
ENSG00000088756	ARHGAP28	Rho GTPase activating protein 28	NM_001010000	0.0861491	-0.255446	3.26031	-0.0783503	0.937549	0.998968	0	0.94764	0	0	0	0	0	0	0	0	0
ENSG00000088766	CRLS1	cardiolipin synthase 1	NM_001127458	48.6315	-0.175475	0.211267	-0.830583	0.406209	0.998968	53.2629	48.3296	54.2838	45.0199	39.8822	62.257	52.2638	41.0912	40.3143	40.9218	57.3201
ENSG00000088808	PPP1R13B	protein phosphatase 1 regulatory subunit 13B	NM_015316	104.904	-0.230261	0.381994	-0.602787	0.54665	0.998968	102.652	116.56	140.963	104.164	87.5193	102.213	122.55	95.8795	22.6768	83.8398	174.925
ENSG00000088812	ATRN	attractin	NM_001207047	353.426	-0.0781693	0.14691	-0.532088	0.594665	0.998968	348.63	312.721	369.48	300.133	425.41	435.799	330.704	330.686	340.152	321.386	372.581
ENSG00000088826	SMOX	spermine oxidase	NM_001270691	111.229	0.823329	0.61008	1.34954	0.177162	0.998968	140.42	211.324	34.1463	37.958	63.1468	71.549	49.5605	182.954	340.152	40.9218	51.3904
ENSG00000088827	SIGLEC1	sialic acid binding Ig like lectin 1	NM_001367089	2257.01	0.870411	1.01879	0.854361	0.392905	0.998968	227.578	2448.7	131.332	4878.92	715.664	1172.66	2567.23	819.868	8182.54	3445.42	237.187
ENSG00000088832	FKBP1A	FKBP prolyl isomerase 1A	NM_000801	1124.9	0.265625	0.20589	1.29013	0.197005	0.998968	1009.09	1255.62	832.644	1046.93	1159.91	1089.03	940.749	1089.9	1828	1229.65	892.415
ENSG00000088833	NSFL1C	NSFL1 cofactor	NM_001206736	485.898	-0.100275	0.148745	-0.67414	0.500222	0.998968	506.482	625.442	392.245	516.405	486.341	527.79	431.627	452.003	482.512	502.041	421.995
ENSG00000088836	SLC4A11	solute carrier family 4 member 11	NM_001174089	4.4194	-0.914283	0.645326	-1.41678	0.156548	0.998968	1.93683	2.84292	4.37773	6.1792	6.64703	5.57525	9.9121	2.93509	1.25982	2.99428	3.95311
ENSG00000088854	C20orf194	chromosome 20 open reading frame 194	NM_001009984	169.841	0.0545423	0.272918	0.199849	0.841599	0.998968	111.368	206.585	156.723	143.887	224.891	182.125	145.978	130.122	283.46	147.718	135.394
ENSG00000088876	ZNF343	zinc finger protein 343	NM_001282495	58.7441	-0.526545	0.292301	-1.80138	0.0716434	0.998968	78.4417	54.0155	69.1681	59.1438	56.4998	74.3367	72.088	46.9614	16.3777	56.8913	62.2615
ENSG00000088881	EBF4	EBF family member 4	NM_001110514	13.8151	0.233043	0.51642	0.451266	0.651798	0.998968	9.68416	16.1099	21.8886	4.41372	8.86271	12.0797	18.022	10.762	7.55893	8.98284	33.6014
ENSG00000088882	CPXM1	carboxypeptidase X, M14 family member 1	NM_001184699	5.54469	0.0458326	0.550203	0.0833012	0.933612	0.998968	6.77891	5.68584	6.12882	6.1792	5.53919	3.71683	4.5055	12.7187	3.77947	2.99428	2.96483
ENSG00000088899	LZTS3	leucine zipper tumor suppressor family member 3	NM_001282533	27.4875	0.1894	0.540753	0.350253	0.726149	0.998968	19.3683	60.649	35.0218	19.4203	9.97055	22.301	16.2198	14.6754	31.4956	10.979	62.2615
ENSG00000088926	F11	coagulation factor XI	NM_000128	0.685736	-0.624288	1.71768	-0.363449	0.71627	0.998968	0	0	0	2.64823	1.10784	0.929208	0.9011	1.95672	0	0	0
ENSG00000088930	XRN2	5'-3' exoribonuclease 2	NM_001317960	1059.22	-0.0119742	0.156966	-0.0762855	0.939192	0.998968	1091.41	785.593	1047.15	1063.71	1198.68	1234.92	1014.64	965.644	1243.44	1109.88	896.368
ENSG00000088970	KIZ	kizuna centrosomal protein	NM_001163022	174.164	-0.398511	0.204051	-1.953	0.0508195	0.998968	247.915	132.67	207.504	187.142	212.705	173.762	175.715	150.668	112.124	134.743	180.855
ENSG00000088986	DYNLL1	dynein light chain LC8-type 1	NM_001037494	353.625	-0.063762	0.277236	-0.229992	0.818098	0.998968	446.44	377.161	337.961	316.905	280.283	331.727	425.319	475.484	163.777	456.129	278.694
ENSG00000088992	TESC	tescalcin	NM_001168325	168.936	0.364613	0.255494	1.42709	0.153554	0.998968	169.473	176.261	114.697	111.226	224.891	146.815	127.055	169.257	279.681	196.624	142.312
ENSG00000089006	SNX5	sorting nexin 5	NM_001282454	603.112	0.10304	0.205468	0.501489	0.616027	0.998968	604.292	380.951	474.546	668.236	713.448	594.693	674.924	692.681	680.304	682.696	467.455
ENSG00000089009	RPL6	ribosomal protein L6	NM_000970	904.029	0.0119827	0.193994	0.0617681	0.950748	0.998968	1173.72	888.886	1013.88	654.113	966.035	873.456	739.803	928.466	781.09	773.522	1151.34
ENSG00000089012	SIRPG	signal regulatory protein gamma	NM_001039508	174.069	0.244518	0.404586	0.604366	0.5456	0.998968	188.841	163.942	178.611	170.369	108.568	131.018	200.945	256.331	45.3536	136.739	334.038
ENSG00000089022	MAPKAPK5	MAPK activated protein kinase 5	NM_001371479	339.353	-0.025678	0.182016	-0.141076	0.88781	0.998968	319.577	378.108	408.88	317.787	329.028	334.515	303.671	298.401	267.082	305.417	470.42
ENSG00000089041	P2RX7	purinergic receptor P2X 7	NM_002562	319.551	0.0804237	0.257029	0.312897	0.754359	0.998968	169.473	357.26	316.072	405.179	324.597	339.161	278.44	272.963	472.433	337.356	242.128
ENSG00000089048	ESF1	ESF1 nucleolar pre-rRNA processing protein homolog	NM_001276380	181.944	-0.295956	0.271294	-1.09091	0.275314	0.998968	288.588	140.251	232.02	183.611	166.176	168.187	186.528	195.672	182.674	174.666	83.0153
ENSG00000089050	RBBP9	RB binding protein 9, serine hydrolase	NM_006606	88.0455	-0.22323	0.268778	-0.830538	0.406235	0.998968	135.578	84.34	115.572	73.2677	73.1174	81.7703	87.4067	93.9228	42.834	83.8398	96.8512
ENSG00000089053	ANAPC5	anaphase promoting complex subunit 5	NM_001137559	1268.13	-0.107596	0.136776	-0.786658	0.431482	0.998968	1429.38	1463.16	1317.7	1287.04	1209.76	1160.58	1248.92	1255.24	970.063	1151.8	1455.73
ENSG00000089057	SLC23A2	solute carrier family 23 member 2	NM_005116	494.827	0.339671	0.213805	1.5887	0.112129	0.998968	372.84	539.207	480.675	374.283	561.674	435.799	393.781	407.977	763.452	464.113	649.298
ENSG00000089060	SLC8B1	solute carrier family 8 member B1	NM_001330466	412.067	0.337303	0.154641	2.18119	0.0291691	0.998968	372.84	373.37	372.107	337.208	453.106	365.179	357.737	373.734	597.156	435.169	495.127
ENSG00000089063	TMEM230	transmembrane protein 230	NM_001009923	379.467	0.237584	0.105971	2.24197	0.0249633	0.998968	379.619	388.532	313.445	367.221	347.861	342.878	355.033	405.042	399.364	454.132	421.006
ENSG00000089091	DZANK1	double zinc ribbon and ankyrin repeat domains 1	NM_001099407	26.9652	-0.522649	0.286113	-1.82672	0.0677415	0.998968	19.3683	31.2721	42.0262	28.2478	27.696	31.5931	32.4396	26.4158	13.858	21.9581	21.7421
ENSG00000089094	KDM2B	lysine demethylase 2B	NM_001005366	690.722	0.105473	0.145596	0.72442	0.468808	0.998968	606.229	742.002	605.002	564.956	827.556	663.455	695.649	671.157	855.419	675.709	690.806
ENSG00000089101	CFAP61	cilia and flagella associated protein 61	NM_001167816	0.384433	0.785815	1.99244	0.394398	0.693287	0.998968	0	0	0	0.882743	1.10784	0	0	0.978362	1.25982	0	0
ENSG00000089123	TASP1	taspase 1	NM_001323602	51.4389	-0.139795	0.231713	-0.60331	0.546303	0.998968	61.0102	36.0103	54.2838	61.792	63.1468	42.7436	54.066	55.7667	41.5741	56.8913	38.5428
ENSG00000089127	OAS1	2'-5'-oligoadenylate synthetase 1	NM_001032409	1246.57	0.0378172	0.410828	0.0920513	0.926657	0.998968	799.912	1361.76	575.234	2432.84	868.546	1093.68	1510.24	1053.7	1452.57	2028.13	535.647
ENSG00000089154	GCN1	GCN1 activator of EIF2AK4	NM_006836	1101.04	-0.0698531	0.157706	-0.442932	0.657815	0.998968	1230.86	1029.14	1235.4	1057.53	958.281	1133.63	1198.46	1072.29	772.271	1136.83	1286.74
ENSG00000089157	RPLP0	ribosomal protein lateral stalk subunit P0	NM_001002	2209.17	-0.0111398	0.207573	-0.0536668	0.957201	0.998968	2978.85	2366.26	2162.6	1633.96	2134.81	2277.49	1954.49	2387.2	1766.27	1709.73	2929.26
ENSG00000089159	PXN	paxillin	NM_001080855	1363.02	-0.0341517	0.190342	-0.179423	0.857606	0.998968	1083.66	1752.19	1486.68	1384.14	1220.84	1318.55	1375.98	912.812	1596.19	1325.47	1536.77
ENSG00000089163	SIRT4	sirtuin 4	NM_001385733	3.51784	0.231731	0.636029	0.364341	0.715604	0.998968	5.8105	0.94764	4.37773	4.41372	1.10784	3.71683	2.7033	4.89181	3.77947	2.99428	3.95311
ENSG00000089169	RPH3A	rabphilin 3A	NM_001143854	56.4234	0.0605031	0.540546	0.111929	0.910879	0.998968	68.7576	51.1726	11.3821	33.5442	77.5487	112.434	34.2418	15.6538	52.9125	94.8189	68.1912
ENSG00000089177	KIF16B	kinesin family member 16B	NM_001199865	91.7185	-0.218377	0.396095	-0.551324	0.581411	0.998968	99.7469	40.7485	36.7729	127.115	156.205	136.594	79.2968	70.4421	112.124	63.878	85.9802
ENSG00000089195	TRMT6	tRNA methyltransferase 6	NM_001281467	206.793	0.295445	0.278871	1.05943	0.289403	0.998968	220.799	170.575	168.105	184.493	198.303	198.851	194.638	196.651	428.34	170.674	143.3
ENSG00000089199	CHGB	chromogranin B	NM_001819	1.0291	-3.06532	1.58833	-1.9299	0.0536192	0.998968	4.84208	2.84292	0.875546	0	0	1.85842	0.9011	0	0	0	0
ENSG00000089220	PEBP1	phosphatidylethanolamine binding protein 1	NM_002567	550.855	0.0333701	0.17617	0.189419	0.849764	0.998968	673.049	626.39	475.421	595.852	458.645	540.799	454.154	606.585	443.457	513.02	672.029
ENSG00000089234	BRAP	BRCA1 associated protein	NM_006768	286.075	0.211307	0.167401	1.26228	0.206846	0.998968	251.788	271.025	272.295	291.305	243.725	275.975	285.649	252.417	434.639	275.474	292.53
ENSG00000089248	ERP29	endoplasmic reticulum protein 29	NM_001034025	1201.88	-0.025663	0.103532	-0.247876	0.80423	0.998968	1302.52	1290.69	1040.15	1251.73	1194.25	1270.23	1117.36	1103.59	1261.08	1150.8	1238.31
ENSG00000089250	NOS1	nitric oxide synthase 1	NM_000620	0.558506	-0.0474481	1.98892	-0.0238562	0.980967	0.998968	0	0	0	0	1.10784	2.78763	0	0	1.25982	0	0.988278
ENSG00000089280	FUS	FUS RNA binding protein	NM_001010850	3384.09	0.204097	0.149116	1.36871	0.171091	0.998968	3326.51	3851.21	2874.42	2973.96	3469.75	2660.32	3291.72	3087.71	4103.24	3331.64	4254.54
ENSG00000089289	IGBP1	immunoglobulin binding protein 1	NM_001370192	389.782	-0.0818845	0.123722	-0.661842	0.508073	0.998968	468.713	440.653	407.129	336.325	393.283	370.754	367.649	369.821	380.466	375.283	377.522
ENSG00000089327	FXYD5	FXYD domain containing ion transport regulator 5	NM_001164605	1400.14	0.0787001	0.200446	0.392626	0.694596	0.998968	914.185	1777.77	1364.1	1323.23	1426.9	1436.56	1361.56	1085	1792.73	1315.49	1603.97
ENSG00000089335	ZNF302	zinc finger protein 302	NM_001012320	137.734	-0.113339	0.363422	-0.311866	0.755142	0.998968	232.42	50.2249	184.74	142.122	103.029	109.647	169.407	106.641	88.1875	155.703	172.949
ENSG00000089351	GRAMD1A	GRAM domain containing 1A	NM_001136199	757.534	0.147381	0.201006	0.733213	0.463428	0.998968	687.576	753.374	865.039	612.624	690.184	762.88	732.594	878.569	516.527	729.606	1103.91
ENSG00000089486	CDIP1	cell death inducing p53 target 1	NM_001199054	281.846	0.203555	0.148751	1.36843	0.171177	0.998968	245.009	272.92	293.308	215.389	309.087	287.125	247.803	362.972	294.798	268.487	303.401
ENSG00000089505	CMTM1	CKLF like MARVEL transmembrane domain containing 1	NM_052999	12.1513	-0.325093	0.454606	-0.715108	0.474542	0.998968	12.5894	5.68584	14.8843	8.82743	14.4019	21.3718	14.4176	19.5672	5.03929	7.98475	8.8945
ENSG00000089558	KCNH4	potassium voltage-gated channel subfamily H member 4	NM_012285	1.58818	0.302519	0.925514	0.326866	0.74377	0.998968	0	2.84292	0.875546	0.882743	1.10784	1.85842	2.7033	0.978362	1.25982	1.99619	2.96483
ENSG00000089597	GANAB	glucosidase II alpha subunit	NM_001278192	2201.1	0.0458392	0.108369	0.422993	0.6723	0.998968	2271.9	2354.89	2225.64	2068.27	1848.98	2351.83	2107.67	2087.83	2074.93	2443.33	2376.81
ENSG00000089639	GMIP	GEM interacting protein	NM_001288998	1815.43	0.203766	0.182957	1.11373	0.265393	0.998968	1279.28	2031.74	1526.08	1629.54	2067.23	1669.79	1839.15	1662.24	2553.66	2014.15	1696.87
ENSG00000089682	RBM41	RNA binding motif protein 41	NM_001171080	126.105	-0.501833	0.413152	-1.21464	0.224502	0.998968	183.031	36.0103	144.465	173.9	155.097	153.319	142.374	125.23	113.384	124.762	35.578
ENSG00000089685	BIRC5	baculoviral IAP repeat containing 5	NM_001012270	60.0886	0.514997	0.400431	1.28611	0.198406	0.998968	41.6419	36.0103	34.1463	67.9712	37.6665	48.3188	98.2199	143.819	47.8732	55.8932	49.4139
ENSG00000089692	LAG3	lymphocyte activating 3	NM_002286	265.045	-0.336043	0.416352	-0.807111	0.419602	0.998968	143.326	256.81	410.631	384.876	156.205	155.178	500.111	188.824	118.423	225.569	375.546
ENSG00000089693	MLF2	myeloid leukemia factor 2	NM_001382225	678.49	0.27745	0.219882	1.26181	0.207016	0.998968	507.45	885.096	543.714	580.845	649.194	633.72	608.243	615.39	1125.02	634.787	679.935
ENSG00000089723	OTUB2	OTU deubiquitinase, ubiquitin aldehyde binding 2	NM_023112	11.2784	0.338282	0.366318	0.923467	0.355764	0.998968	12.5894	7.58112	8.75546	10.5929	15.5097	11.1505	6.3077	13.6971	10.0786	12.9752	14.8242
ENSG00000089737	DDX24	DEAD-box helicase 24	NM_020414	1522.65	0.101139	0.1477	0.684758	0.493497	0.998968	1574.64	1810.94	1432.39	1490.07	1363.75	1269.3	1441.76	1338.4	1945.17	1439.25	1643.51
ENSG00000089775	ZBTB25	zinc finger and BTB domain containing 25	NM_001304507	358.609	-0.147345	0.325281	-0.452976	0.650566	0.998968	362.188	289.978	565.603	391.055	309.087	328.011	356.836	324.816	143.62	288.449	585.06
ENSG00000089818	NECAP1	NECAP endocytosis associated 1	NM_015509	459.757	0.15875	0.321603	0.493622	0.621573	0.998968	327.325	725.892	408.88	371.635	586.047	313.143	354.132	349.275	825.183	327.375	468.444
ENSG00000089820	ARHGAP4	Rho GTPase activating protein 4	NM_001164741	3545.93	0.0799117	0.134679	0.593351	0.552947	0.998968	3389.46	4160.14	3341.96	2981.02	3925.07	3101.7	3418.77	3255.99	3822.3	3419.47	4189.31
ENSG00000089876	DHX32	DEAH-box helicase 32 (putative)	NM_018180	76.1342	0.20471	0.215522	0.949834	0.342197	0.998968	74.5681	44.5391	70.9192	78.5641	73.1174	96.6377	66.6814	72.3988	79.3688	82.8418	97.8395
ENSG00000089902	RCOR1	REST corepressor 1	NM_015156	616.94	0.170701	0.284756	0.599466	0.548862	0.998968	439.661	580.903	366.854	611.741	815.369	746.154	568.594	574.299	1051.95	606.841	423.971
ENSG00000089916	GPATCH2L	G-patch domain containing 2 like	NM_001322026	716.422	-0.0282687	0.245494	-0.11515	0.908326	0.998968	754.396	412.223	834.395	772.4	747.791	802.836	725.386	677.027	1043.13	626.803	484.256
ENSG00000090006	LTBP4	latent transforming growth factor beta binding protein 4	NM_001042544	410.77	-0.130527	0.223188	-0.58483	0.558662	0.998968	332.167	542.998	541.963	301.898	314.626	433.94	501.012	333.622	366.608	373.287	476.35
ENSG00000090013	BLVRB	biliverdin reductase B	NM_000713	298.266	0.162375	0.31066	0.522678	0.601198	0.998968	246.946	369.58	164.603	318.67	270.313	400.489	229.781	220.132	506.448	355.321	198.644
ENSG00000090020	SLC9A1	solute carrier family 9 member A1	NM_003047	363.877	0.19651	0.185292	1.06055	0.288897	0.998968	256.63	387.585	317.823	338.973	397.714	350.312	368.55	337.535	539.204	374.285	334.038
ENSG00000090054	SPTLC1	serine palmitoyltransferase long chain base subunit 1	NM_001281303	345.53	0.0108746	0.134765	0.0806936	0.935686	0.998968	329.262	306.088	292.432	378.697	405.469	366.108	334.308	362.972	357.789	364.304	303.401
ENSG00000090060	PAPOLA	poly(A) polymerase alpha	NM_001252006	1667.95	-0.141789	0.273825	-0.517809	0.604591	0.998968	1874.85	814.97	1815.01	1964.99	1952.01	1872.35	1792.29	1751.27	2068.63	1509.12	931.946
ENSG00000090061	CCNK	cyclin K	NM_001099402	213.376	0.240179	0.223991	1.07227	0.2836	0.998968	118.147	225.538	184.74	216.272	212.705	222.081	220.77	199.586	330.073	218.582	198.644
ENSG00000090097	PCBP4	poly(rC) binding protein 4	NM_001174100	105.09	-0.166473	0.342083	-0.486646	0.626509	0.998968	136.547	126.984	114.697	99.75	96.382	72.4783	119.846	64.5719	37.7947	134.743	152.195
ENSG00000090104	RGS1	regulator of G protein signaling 1	NM_002922	473.094	0.467267	0.879002	0.531588	0.595012	0.998968	80.3786	117.507	124.328	151.832	1387.01	458.1	588.418	1395.14	322.514	469.104	109.699
ENSG00000090238	YPEL3	yippee like 3	NM_001145524	846.474	-0.180894	0.189054	-0.956839	0.338648	0.998968	882.227	1288.79	911.443	773.283	740.036	866.022	728.99	688.767	724.398	754.559	952.7
ENSG00000090263	MRPS33	mitochondrial ribosomal protein S33	NM_016071	96.1584	0.111598	0.193533	0.576636	0.564185	0.998968	108.463	96.6593	101.563	75.0332	83.0879	88.2748	101.824	130.122	73.0697	101.806	97.8395
ENSG00000090266	NDUFB2	NADH:ubiquinone oxidoreductase subunit B2	NM_004546	217.512	0.125508	0.152059	0.825388	0.409151	0.998968	187.873	269.13	212.758	212.741	214.921	180.266	196.44	223.067	222.989	206.605	265.847
ENSG00000090273	NUDC	nuclear distribution C, dynein complex regulator	NM_006600	447.788	0.107378	0.11365	0.944816	0.344753	0.998968	428.04	511.726	386.991	422.834	426.518	426.507	446.946	511.683	445.977	436.167	482.28
ENSG00000090316	MAEA	macrophage erythroblast attacher, E3 ubiquitin ligase	NM_001017405	539.749	-0.0635526	0.151365	-0.419864	0.674585	0.998968	601.387	539.207	544.59	543.77	525.116	578.897	507.319	600.714	364.089	560.928	571.225
ENSG00000090339	ICAM1	intercellular adhesion molecule 1	NM_000201	434.305	0.695463	0.506482	1.37313	0.169713	0.998968	146.231	567.636	287.179	210.976	684.644	309.426	274.836	302.314	1366.91	366.3	260.905
ENSG00000090372	STRN4	striatin 4	NM_001039877	810.412	0.354593	0.25302	1.40144	0.161082	0.998968	594.608	911.63	600.624	751.214	879.624	751.73	660.506	650.611	1542.02	865.347	706.619
ENSG00000090376	IRAK3	interleukin 1 receptor associated kinase 3	NM_001142523	1010.98	0.0229232	0.374014	0.0612897	0.951128	0.998968	918.059	470.977	718.823	1248.2	1546.54	1459.79	673.122	779.755	1576.04	1201.7	527.74
ENSG00000090382	LYZ	lysozyme	NM_000239	22538.2	0.148726	0.429838	0.346005	0.729339	0.998968	17629	17003.5	13270.6	14982.8	24846.6	38812.1	25229	13753.8	47514.2	26462.5	8416.17
ENSG00000090432	MUL1	mitochondrial E3 ubiquitin protein ligase 1	NM_024544	200.354	0.147677	0.202044	0.730916	0.46483	0.998968	178.189	219.852	165.478	197.734	180.578	207.213	199.143	158.495	298.578	237.546	161.089
ENSG00000090447	TFAP4	transcription factor AP-4	NM_003223	154.491	0.192461	0.181482	1.0605	0.288919	0.998968	155.915	137.408	153.221	118.288	170.607	146.815	146.879	138.927	137.321	170.674	223.351
ENSG00000090470	PDCD7	programmed cell death 7	NM_005707	306.595	0.0606145	0.231149	0.262232	0.793143	0.998968	352.504	316.512	274.921	261.292	270.313	298.276	340.616	341.448	159.997	366.3	390.37
ENSG00000090487	SPG21	SPG21 abhydrolase domain containing, maspardin	NM_001127889	729.943	0.140681	0.195559	0.719379	0.471908	0.998968	636.249	845.295	626.015	740.621	820.909	747.084	509.122	653.546	1025.5	797.477	627.556
ENSG00000090520	DNAJB11	DnaJ heat shock protein family (Hsp40) member B11	NM_001378451	363.549	0.272848	0.225456	1.21021	0.2262	0.998968	280.841	355.365	259.162	436.075	365.587	325.223	342.418	408.955	588.337	365.302	271.776
ENSG00000090530	P3H2	prolyl 3-hydroxylase 2	NM_001134418	6.39033	0.362692	0.736399	0.492521	0.622351	0.998968	3.87367	4.7382	0.875546	3.53097	17.7254	8.36288	1.8022	15.6538	3.77947	6.98665	2.96483
ENSG00000090534	THPO	thrombopoietin	NM_000460	0.100713	-0.255446	3.26031	-0.0783503	0.937549	0.998968	0	0	0	0	1.10784	0	0	0	0	0	0
ENSG00000090539	CHRD	chordin	NM_001304472	0.661588	3.3732	2.46421	1.36888	0.171038	0.998968	0	0	0	0	0	0	0	0.978362	6.29911	0	0
ENSG00000090554	FLT3LG	fms related receptor tyrosine kinase 3 ligand	NM_001204502	37.2223	0.136034	0.527741	0.257768	0.796586	0.998968	19.3683	39.8009	81.4258	34.427	19.9411	29.7347	27.033	37.1778	7.55893	31.939	81.0388
ENSG00000090565	RAB11FIP3	RAB11 family interacting protein 3	NM_001142272	276.051	-0.109525	0.222905	-0.491352	0.623178	0.998968	273.093	317.459	320.45	264.823	265.881	249.957	294.66	270.028	146.139	260.502	373.569
ENSG00000090581	GNPTG	N-acetylglucosamine-1-phosphate transferase subunit gamma	NM_032520	418.147	0.220387	0.201095	1.09593	0.273108	0.998968	310.862	516.464	311.694	410.476	453.106	357.745	400.088	386.453	617.313	435.169	400.252
ENSG00000090612	ZNF268	zinc finger protein 268	NM_001165881	74.5332	-0.115037	0.373347	-0.308123	0.757989	0.998968	109.431	22.7434	86.679	103.281	60.9311	69.6906	83.8023	70.4421	70.55	100.807	41.5077
ENSG00000090615	GOLGA3	golgin A3	NM_001172557	902.517	0.0624684	0.222657	0.280559	0.779049	0.998968	541.345	1029.14	933.332	938.356	787.673	1033.28	955.166	973.47	605.974	1027.04	1102.92
ENSG00000090621	PABPC4	poly(A) binding protein cytoplasmic 4	NM_001135653	1505.52	0.149106	0.184655	0.807483	0.419388	0.998968	1275.4	1834.63	1117.2	1290.57	1842.34	1588.02	1189.45	1712.13	1743.59	1362.4	1604.96
ENSG00000090659	CD209	CD209 molecule	NM_001144893	30.7971	0.459646	0.370255	1.24143	0.214447	0.998968	14.5262	30.3245	17.5109	17.6549	50.9606	36.2391	22.5275	33.2643	54.1724	31.939	29.6483
ENSG00000090661	CERS4	ceramide synthase 4	NM_024552	107.489	-0.0103773	0.252408	-0.0411133	0.967206	0.998968	153.01	132.67	103.314	87.3916	68.686	110.576	99.121	106.641	81.8884	91.8246	147.253
ENSG00000090674	MCOLN1	mucolipin 1	NM_020533	261.843	0.269629	0.327645	0.822931	0.410547	0.998968	162.694	319.355	153.221	252.465	391.067	212.789	213.561	260.244	457.315	300.426	157.136
ENSG00000090686	USP48	ubiquitin specific peptidase 48	NM_001032730	749.744	-0.069501	0.24452	-0.284234	0.776231	0.998968	880.29	379.056	738.085	889.805	878.516	861.376	711.869	740.62	918.41	700.662	548.494
ENSG00000090776	EFNB1	ephrin B1	NM_004429	100.47	0.32636	0.252496	1.29253	0.196172	0.998968	89.0943	83.3923	78.7991	63.5575	95.2741	86.4164	146.879	132.079	144.88	99.8093	84.9919
ENSG00000090857	PDPR	pyruvate dehydrogenase phosphatase regulatory subunit	NM_001322117	573.554	0.360956	0.262594	1.37458	0.169262	0.998968	544.25	631.128	484.177	495.219	457.537	614.207	410.902	410.912	1126.28	596.86	537.623
ENSG00000090861	AARS1	alanyl-tRNA synthetase 1	NM_001605	455.544	0.014988	0.253335	0.0591627	0.952823	0.998968	466.777	387.585	409.755	538.473	382.204	504.56	488.396	566.472	211.65	564.921	490.186
ENSG00000090863	GLG1	golgi glycoprotein 1	NM_001145666	2439.58	0.0295915	0.107632	0.274932	0.783368	0.998968	2538.22	2291.39	2395.49	2499.93	2266.64	2539.53	2419.45	2391.12	2132.88	2439.34	2921.35
ENSG00000090889	KIF4A	kinesin family member 4A	NM_012310	24.2187	0.292058	0.522072	0.559421	0.575874	0.998968	9.68416	18.0052	17.5109	37.0752	9.97055	14.8673	49.5605	54.7883	20.1572	19.9619	14.8242
ENSG00000090905	TNRC6A	trinucleotide repeat containing adaptor 6A	NM_001330520	746.736	-0.0320004	0.174553	-0.183327	0.854541	0.998968	902.564	516.464	738.085	735.325	782.134	713.632	880.375	631.044	840.301	668.723	805.446
ENSG00000090924	PLEKHG2	pleckstrin homology and RhoGEF domain containing G2	NM_001351693	450.34	0.437432	0.200386	2.18295	0.0290394	0.998968	232.42	459.605	466.666	428.13	401.038	346.595	457.759	475.484	576.999	523.001	586.049
ENSG00000090932	DLL3	delta like canonical Notch ligand 3	NM_016941	0.77861	0.595278	1.58837	0.374773	0.70783	0.998968	1.93683	0	0	1.76549	0	0.929208	0	2.93509	0	0.998093	0
ENSG00000090971	NAT14	N-acetyltransferase 14 (putative)	NM_020378	29.8334	0.488304	0.359171	1.35953	0.173978	0.998968	23.242	36.0103	23.6397	17.6549	23.2646	26.0178	31.5385	21.524	66.7706	19.9619	38.5428
ENSG00000090975	PITPNM2	phosphatidylinositol transfer protein membrane associated 2	NM_001300801	238.412	0.122117	0.351839	0.347082	0.728529	0.998968	226.609	324.093	310.819	209.21	165.068	196.063	185.627	261.223	99.5259	194.628	449.666
ENSG00000090989	EXOC1	exocyst complex component 1	NM_001024924	257.822	-0.217341	0.349453	-0.621948	0.533976	0.998968	277.935	89.0782	291.557	318.67	336.783	296.417	291.055	299.379	233.067	288.449	113.652
ENSG00000091009	RBM27	RNA binding motif protein 27	NM_018989	246.3	-0.110592	0.328554	-0.336604	0.736416	0.998968	324.419	81.497	291.557	258.644	290.254	255.532	269.429	256.331	294.798	243.535	143.3
ENSG00000091010	POU4F3	POU class 4 homeobox 3	NM_002700	1.18929	0.308914	1.11831	0.276233	0.782369	0.998968	1.93683	0	0	0.882743	1.10784	1.85842	1.8022	0.978362	2.51964	1.99619	0
ENSG00000091039	OSBPL8	oxysterol binding protein like 8	NM_001003712	1112.35	-0.423854	0.416619	-1.01736	0.30898	0.998968	1487.49	443.495	1263.41	1265.85	1490.04	1398.46	1231.8	1077.18	1182.97	1174.76	220.386
ENSG00000091073	DTX2	deltex E3 ubiquitin ligase 2	NM_001102594	109.593	-0.141075	0.243413	-0.579568	0.562206	0.998968	65.8523	140.251	100.688	127.115	108.568	117.08	134.264	86.0959	105.825	139.733	80.0505
ENSG00000091106	NLRC4	NLR family CARD domain containing 4	NM_001199138	253.819	-0.141159	0.447887	-0.315165	0.752636	0.998968	216.925	110.874	170.731	351.332	233.754	407.922	347.825	251.439	113.384	482.079	105.746
ENSG00000091127	PUS7	pseudouridine synthase 7	NM_001318163	44.6589	-0.0327432	0.274377	-0.119336	0.905009	0.998968	49.3892	30.3245	33.2707	45.9026	43.2057	54.8233	58.5715	43.0479	36.5348	31.939	64.2381
ENSG00000091128	LAMB4	laminin subunit beta 4	NM_001318046	0.174317	0.465894	3.26031	0.142899	0.88637	0.998968	0	0	0	0	0	0.929208	0	0	0	0	0.988278
ENSG00000091129	NRCAM	neuronal cell adhesion molecule	NM_001037132	12.3169	-0.141403	0.698765	-0.202362	0.839634	0.998968	30.9893	3.79056	24.5153	15.0066	7.75487	5.57525	1.8022	11.7403	2.51964	16.9676	14.8242
ENSG00000091136	LAMB1	laminin subunit beta 1	NM_002291	9.21869	0.314025	0.472855	0.664103	0.506624	0.998968	14.5262	3.79056	12.2576	11.4757	2.21568	7.43367	7.2088	10.762	13.858	8.98284	8.8945
ENSG00000091137	SLC26A4	solute carrier family 26 member 4	NM_000441	0.690581	0.921869	1.58319	0.582287	0.560374	0.998968	0.968416	0	0	1.76549	0	0.929208	0	1.95672	0	0	1.97656
ENSG00000091138	SLC26A3	solute carrier family 26 member 3	NM_000111	0.920156	-2.91221	1.72014	-1.69301	0.0904545	0.998968	2.90525	0	2.62664	0	0	2.78763	1.8022	0	0	0	0
ENSG00000091140	DLD	dihydrolipoamide dehydrogenase	NM_000108	377.67	0.124184	0.300087	0.413828	0.679	0.998968	351.535	190.476	347.592	395.469	442.028	406.064	426.22	419.717	583.298	401.234	190.738
ENSG00000091157	WDR7	WD repeat domain 7	NM_001382485	322.311	-0.177469	0.206034	-0.861361	0.389039	0.998968	283.746	217.01	285.428	351.332	425.41	403.276	389.275	332.643	304.877	299.428	252.999
ENSG00000091164	TXNL1	thioredoxin like 1	NM_004786	315.651	0.174712	0.109821	1.59088	0.111637	0.998968	304.083	290.925	281.05	341.622	285.822	291.771	314.484	342.427	360.309	351.329	308.343
ENSG00000091262	ABCC6	ATP binding cassette subfamily C member 6	NM_001079528	27.5233	-0.33065	0.376285	-0.878722	0.379552	0.998968	30.9893	34.115	13.1332	18.5376	33.2352	44.602	33.3407	12.7187	31.4956	18.9638	31.6249
ENSG00000091317	CMTM6	CKLF like MARVEL transmembrane domain containing 6	NM_017801	1525.84	0.39451	0.270291	1.45957	0.144408	0.998968	1163.07	1309.64	1099.69	1309.99	1872.25	1578.73	1250.73	1687.67	2881.21	1659.83	971.477
ENSG00000091409	ITGA6	integrin subunit alpha 6	NM_000210	441.651	0.0142914	0.486387	0.0293829	0.976559	0.998968	669.176	233.119	647.028	466.088	293.577	402.347	369.451	425.588	97.0063	267.489	987.289
ENSG00000091428	RAPGEF4	Rap guanine nucleotide exchange factor 4	NM_001100397	1.54532	0.842115	1.08848	0.773661	0.439131	0.998968	0.968416	0	1.75109	3.53097	1.10784	0.929208	0	0.978362	3.77947	0	3.95311
ENSG00000091436	MAP3K20	mitogen-activated protein kinase kinase kinase 20	NM_016653	220.352	0.280492	0.413212	0.678808	0.49726	0.998968	160.757	109.926	152.345	181.845	302.44	306.639	216.264	189.802	491.331	223.573	88.945
ENSG00000091483	FH	fumarate hydratase	NM_000143	197.776	0.136991	0.158751	0.862929	0.388176	0.998968	191.746	162.046	159.349	232.161	190.548	220.222	180.22	235.785	199.052	221.577	182.831
ENSG00000091490	SEL1L3	SEL1L family member 3	NM_001297592	926.805	0.0491483	0.231014	0.21275	0.831522	0.998968	1099.15	909.734	583.989	1084.89	666.919	1216.33	846.133	1038.04	792.428	1149.8	807.423
ENSG00000091513	TF	transferrin	NM_001063	3.52935	-0.679792	0.732321	-0.928271	0.353267	0.998968	5.8105	5.68584	4.37773	6.1792	1.10784	4.64604	0.9011	4.89181	1.25982	0.998093	2.96483
ENSG00000091527	CDV3	CDV3 homolog	NM_001134422	2662.21	0.172833	0.163045	1.06003	0.289129	0.998968	2345.5	2602.22	2307.06	2705.61	2740.79	2585.99	2522.18	2664.08	3992.38	2477.27	2341.23
ENSG00000091536	MYO15A	myosin XVA	NM_016239	8.68146	0.447777	0.575734	0.77775	0.436717	0.998968	6.77891	18.0052	9.631	7.94469	1.10784	3.71683	6.3077	4.89181	11.3384	7.98475	17.789
ENSG00000091542	ALKBH5	alkB homolog 5, RNA demethylase	NM_017758	988.849	0.0959324	0.150876	0.635836	0.524883	0.998968	985.848	1239.51	872.919	808.593	931.692	1054.65	859.65	925.531	1107.38	941.202	1150.36
ENSG00000091592	NLRP1	NLR family pyrin domain containing 1	NM_001033053	2722.36	-0.0173003	0.160725	-0.107639	0.914282	0.998968	2927.52	3397.29	2803.5	2539.65	2784	2226.38	2461.81	2238.49	2455.39	2760.73	3351.25
ENSG00000091622	PITPNM3	PITPNM family member 3	NM_001165966	5.75225	-0.191374	0.502486	-0.380854	0.703312	0.998968	6.77891	7.58112	4.37773	8.82743	3.32352	5.57525	5.4066	3.91345	7.55893	4.99047	4.94139
ENSG00000091640	SPAG7	sperm associated antigen 7	NM_004890	325.136	0.15937	0.150743	1.05723	0.290408	0.998968	306.02	359.156	286.304	359.276	319.058	261.108	291.055	311.119	427.08	312.403	343.921
ENSG00000091651	ORC6	origin recognition complex subunit 6	NM_014321	30.6557	0.394867	0.301825	1.30826	0.190784	0.998968	18.3999	34.115	31.5197	38.8407	22.1568	13.9381	33.3407	37.1778	35.275	30.9409	41.5077
ENSG00000091656	ZFHX4	zinc finger homeobox 4	NM_024721	0.685092	0.180339	1.9042	0.0947062	0.924548	0.998968	0.968416	0	0	0	0	0.929208	2.7033	2.93509	0	0	0
ENSG00000091732	ZC3HC1	zinc finger C3HC-type containing 1	NM_001282190	65.4533	0.0715655	0.212342	0.33703	0.736094	0.998968	75.5365	47.382	73.5459	68.854	46.5292	57.6109	80.1979	64.5719	61.7313	73.8589	70.1677
ENSG00000091831	ESR1	estrogen receptor 1	NM_000125	50.0616	-0.20485	0.333834	-0.613628	0.539461	0.998968	65.8523	20.8481	56.0349	79.4469	52.0684	49.248	45.055	57.7234	28.9759	55.8932	39.5311
ENSG00000091844	RGS17	regulator of G protein signaling 17	NM_012419	4.36075	-0.611064	0.687697	-0.888566	0.374237	0.998968	7.74733	0.94764	7.00437	4.41372	2.21568	6.50446	6.3077	5.87017	0	3.99237	2.96483
ENSG00000091879	ANGPT2	angiopoietin 2	NM_001118887	7.17134	0.11294	0.483107	0.233778	0.815158	0.998968	4.84208	2.84292	8.75546	7.06194	8.86271	8.36288	8.1099	3.91345	6.29911	6.98665	12.8476
ENSG00000091947	TMEM101	transmembrane protein 101	NM_001304813	132.624	0.241165	0.155577	1.55013	0.12111	0.998968	144.294	125.088	108.568	103.281	134.049	136.594	119.846	140.884	132.281	170.674	143.3
ENSG00000091972	CD200	CD200 molecule	NM_001004196	13.9871	-0.133507	0.428863	-0.311304	0.755569	0.998968	14.5262	10.424	25.3908	15.8894	7.75487	13.0089	14.4176	13.6971	5.03929	10.979	22.7304
ENSG00000091986	CCDC80	coiled-coil domain containing 80	NM_199511	12.0478	0.406044	0.501679	0.80937	0.418302	0.998968	14.5262	5.68584	7.87991	9.71017	18.8333	12.0797	7.2088	15.6538	6.29911	5.98856	28.6601
ENSG00000092009	CMA1	chymase 1	NM_001308083	0.0907358	0.878086	3.26031	0.269326	0.787679	0.998968	0	0	0	0	0	0	0	0	0	0.998093	0
ENSG00000092010	PSME1	proteasome activator subunit 1	NM_001281528	2186.24	0.131457	0.135885	0.967418	0.333335	0.998968	1908.75	2481.87	2215.13	2064.74	2132.59	1824.04	2161.74	2163.16	2852.24	2082.02	2162.35
ENSG00000092020	PPP2R3C	protein phosphatase 2 regulatory subunit B''gamma	NM_001305155	190.654	0.105634	0.214477	0.49252	0.622352	0.998968	181.094	142.146	184.74	212.741	183.901	197.921	194.638	194.694	297.318	166.682	141.324
ENSG00000092036	HAUS4	HAUS augmin like complex subunit 4	NM_001166269	90.5673	0.0380537	0.209797	0.181383	0.856067	0.998968	74.5681	116.56	108.568	75.9159	80.8722	105.001	66.6814	89.031	79.3688	104.8	94.8747
ENSG00000092051	JPH4	junctophilin 4	NM_001146028	17.1797	0.149204	0.480096	0.31078	0.755968	0.998968	6.77891	21.7957	5.25328	22.9513	21.0489	20.4426	17.1209	10.762	28.9759	24.9523	8.8945
ENSG00000092054	MYH7	myosin heavy chain 7	NM_000257	0.36987	0.785972	2.00759	0.3915	0.695428	0.998968	0	0.94764	0	0.882743	0	0	0	0.978362	1.25982	0	0
ENSG00000092067	CEBPE	CCAAT enhancer binding protein epsilon	NM_001805	8.81504	-1.33181	0.497216	-2.67852	0.00739476	0.998968	14.5262	10.424	12.2576	10.5929	8.86271	15.7965	6.3077	0.978362	6.29911	4.99047	5.92967
ENSG00000092068	SLC7A8	solute carrier family 7 member 8	NM_001267036	12.5192	0.305996	0.584542	0.523481	0.600639	0.998968	11.621	18.9528	9.631	7.06194	2.21568	22.301	9.011	4.89181	6.29911	26.9485	18.7773
ENSG00000092094	OSGEP	O-sialoglycoprotein endopeptidase	NM_017807	331.783	0.213049	0.172227	1.23702	0.216078	0.998968	296.335	382.847	302.939	309.843	315.734	266.683	321.693	313.076	314.956	331.367	494.139
ENSG00000092096	SLC22A17	solute carrier family 22 member 17	NM_001289050	18.841	0.117002	0.693361	0.168746	0.865996	0.998968	28.0841	24.6386	32.3952	11.4757	8.86271	6.50446	16.2198	14.6754	0	15.9695	48.4256
ENSG00000092098	RNF31	ring finger protein 31	NM_001310332	32.261	0.439537	0.323297	1.35954	0.173974	0.998968	14.5262	38.8532	34.1463	25.5995	40.99	20.4426	25.2308	25.4374	49.1331	46.9104	33.6014
ENSG00000092108	SCFD1	sec1 family domain containing 1	NM_001257376	324.682	0.00778366	0.359412	0.0216567	0.982722	0.998968	333.135	142.146	339.712	459.909	343.43	343.807	305.473	389.388	526.606	250.521	137.371
ENSG00000092140	G2E3	G2/M-phase specific E3 ubiquitin protein ligase	NM_001308097	142.827	-0.0978589	0.32364	-0.30237	0.76237	0.998968	135.578	61.5966	163.727	199.5	193.872	140.31	128.857	102.728	220.469	112.785	111.675
ENSG00000092148	HECTD1	HECT domain E3 ubiquitin protein ligase 1	NM_015382	855.508	-0.0955235	0.302479	-0.315802	0.752153	0.998968	968.416	340.203	965.727	971.9	1023.64	925.492	935.342	809.106	1190.53	744.578	535.647
ENSG00000092199	HNRNPC	heterogeneous nuclear ribonucleoprotein C	NM_001077442	1775.86	0.0918538	0.119432	0.769088	0.441841	0.998968	1870.01	1833.68	1502.44	1754.01	1745.95	1719.04	1713.89	1770.84	2242.48	1732.69	1649.44
ENSG00000092200	RPGRIP1	RPGR interacting protein 1	NM_001377523	21.1036	-0.501607	0.291798	-1.71902	0.0856104	0.998968	20.3367	27.4816	21.8886	23.8341	25.4803	23.2302	22.5275	15.6538	23.9366	9.98093	17.789
ENSG00000092201	SUPT16H	SPT16 homolog, facilitates chromatin remodeling subunit	NM_007192	799.106	-0.0112959	0.204036	-0.0553625	0.95585	0.998968	943.237	448.234	822.138	790.055	857.467	795.402	953.364	923.574	753.374	718.627	784.692
ENSG00000092203	TOX4	TOX high mobility group box family member 4	NM_001303523	545.941	0.00250413	0.0932537	0.0268529	0.978577	0.998968	518.103	540.155	577.86	515.522	525.116	550.091	592.023	514.619	540.464	584.883	546.518
ENSG00000092208	GEMIN2	gem nuclear organelle associated protein 2	NM_001009182	37.0775	-0.0153808	0.264685	-0.0581096	0.953661	0.998968	42.6103	28.4292	35.0218	47.6681	28.8038	38.0975	40.5495	39.1345	20.1572	41.9199	45.4608
ENSG00000092295	TGM1	transglutaminase 1	NM_000359	17.444	0.158307	0.347875	0.45507	0.649059	0.998968	18.3999	13.267	28.0175	13.2411	12.1862	13.9381	18.022	11.7403	16.3777	24.9523	21.7421
ENSG00000092330	TINF2	TERF1 interacting nuclear factor 2	NM_001099274	591.806	0.0100942	0.0971857	0.103865	0.917277	0.998968	550.06	576.165	584.865	574.666	545.057	652.304	648.792	593.866	578.258	616.822	589.014
ENSG00000092345	DAZL	deleted in azoospermia like	NM_001190811	0.166392	-0.667639	3.26031	-0.204778	0.837746	0.998968	0	0	0	0	0	0.929208	0.9011	0	0	0	0
ENSG00000092377	TBL1Y	transducin beta like 1 Y-linked	NM_033284	0.259927	1.17434	2.48741	0.472112	0.636847	0.998968	0	0	0	0.882743	0	0	0	0.978362	0	0.998093	0
ENSG00000092421	SEMA6A	semaphorin 6A	NM_001300780	33.397	0.0627566	0.262168	0.239375	0.810814	0.998968	41.6419	28.4292	43.7773	31.7787	35.4508	26.947	21.6264	29.3509	42.834	30.9409	34.5897
ENSG00000092439	TRPM7	transient receptor potential cation channel subfamily M member 7	NM_001301212	605.382	-0.308291	0.280103	-1.10064	0.271055	0.998968	665.302	248.282	787.991	730.911	783.242	671.818	668.616	570.385	618.573	495.054	419.03
ENSG00000092445	TYRO3	TYRO3 protein tyrosine kinase	NM_001330264	1.2059	0.520405	1.21321	0.428949	0.66796	0.998968	0	3.79056	1.75109	0.882743	0	0	0.9011	0.978362	0	1.99619	2.96483
ENSG00000092470	WDR76	WD repeat domain 76	NM_001167941	91.9505	-0.0105759	0.290143	-0.0364506	0.970923	0.998968	91.9995	72.0206	91.9323	116.522	72.0095	77.1243	124.352	144.798	47.8732	87.8322	84.9919
ENSG00000092529	CAPN3	calpain 3	NM_000070	132.198	0.0276602	0.249851	0.110706	0.911849	0.998968	117.178	130.774	150.594	184.493	156.205	88.2748	91.9122	113.49	104.565	145.722	170.972
ENSG00000092531	SNAP23	synaptosome associated protein 23	NM_003825	317.84	0.17238	0.174238	0.989333	0.3225	0.998968	329.262	327.883	279.299	286.009	351.185	313.143	239.693	362.972	399.364	365.302	242.128
ENSG00000092607	TBX15	T-box transcription factor 15	NM_001330677	0.503187	1.45921	1.87353	0.778854	0.436066	0.998968	0	0	0	0	1.10784	0.929208	0	0.978362	2.51964	0	0
ENSG00000092621	PHGDH	phosphoglycerate dehydrogenase	NM_006623	52.5671	0.234949	0.34095	0.689101	0.49076	0.998968	33.8946	40.7485	32.3952	80.3296	35.4508	46.4604	76.5935	84.1392	39.0545	46.9104	62.2615
ENSG00000092758	COL9A3	collagen type IX alpha 3 chain	NM_001853	15.5065	0.0222027	0.552115	0.0402139	0.967923	0.998968	27.1157	19.9004	4.37773	11.4757	8.86271	31.5931	4.5055	8.80526	20.1572	17.9657	15.8124
ENSG00000092820	EZR	ezrin	NM_001111077	2641.93	-0.035714	0.150325	-0.237578	0.812209	0.998968	2790.01	2955.69	1961.22	2645.58	2425.06	2913.07	2969.12	2622.01	2446.57	3031.21	2301.7
ENSG00000092841	MYL6	myosin light chain 6	NM_021019	2170.03	0.136122	0.142893	0.952614	0.340786	0.998968	2176.03	2540.62	1830.77	1806.97	2166.93	2080.5	2059.91	2365.68	2760.27	2118.95	1963.71
ENSG00000092847	AGO1	argonaute RISC component 1	NM_001317122	852.964	0.0685618	0.168648	0.406539	0.684347	0.998968	740.838	814.023	842.275	710.608	1096.76	902.261	759.627	898.137	1094.79	739.587	783.704
ENSG00000092853	CLSPN	claspin	NM_001190481	95.4397	0.227015	0.44407	0.511214	0.609201	0.998968	56.1681	46.4344	52.5328	148.301	77.5487	66.903	181.121	186.867	100.786	75.8551	57.3201
ENSG00000092871	RFFL	ring finger and FYVE like domain containing E3 ubiquitin protein ligase	NM_001017368	298.525	-0.137012	0.135869	-1.00841	0.313256	0.998968	250.82	301.349	300.312	289.54	322.381	350.312	346.022	247.526	284.72	281.462	309.331
ENSG00000092929	UNC13D	unc-13 homolog D	NM_199242	1759.93	-0.0925873	0.144605	-0.640277	0.521993	0.998968	1663.74	2153.99	1724.83	1624.25	1765.9	1770.14	1903.12	1738.55	1313.99	1665.82	2034.86
ENSG00000092931	MFSD11	major facilitator superfamily domain containing 11	NM_001242532	194.786	-0.0462982	0.175154	-0.264328	0.791527	0.998968	151.073	238.805	202.251	227.748	190.548	162.611	206.352	172.192	180.155	179.657	231.257
ENSG00000092969	TGFB2	transforming growth factor beta 2	NM_001135599	1.09666	-1.38272	1.40771	-0.982253	0.325975	0.998968	0.968416	2.84292	1.75109	0	3.32352	0.929208	0	0	1.25982	0	0.988278
ENSG00000092978	GPATCH2	G-patch domain containing 2	NM_001297754	92.5695	-0.296415	0.326677	-0.907364	0.364215	0.998968	93.9364	30.3245	95.4345	117.405	121.862	117.08	118.945	99.793	79.3688	82.8418	61.2732
ENSG00000093000	NUP50	nucleoporin 50	NM_007172	719.106	0.0868584	0.148893	0.583362	0.55965	0.998968	629.471	536.364	765.227	718.553	807.615	718.278	746.111	671.157	889.434	692.677	735.279
ENSG00000093009	CDC45	cell division cycle 45	NM_001178010	31.8017	0.507619	0.439695	1.15448	0.248303	0.998968	17.4315	32.2198	13.1332	37.958	23.2646	21.3718	47.7583	78.269	27.7161	29.9428	20.7538
ENSG00000093010	COMT	catechol-O-methyltransferase	NM_000754	424.438	0.186082	0.221508	0.84007	0.400869	0.998968	328.293	487.087	272.295	383.993	474.155	475.755	407.297	377.648	598.415	515.016	348.862
ENSG00000093072	ADA2	adenosine deaminase 2	NM_001282225	4709.58	0.265343	0.271649	0.976787	0.328675	0.998968	2844.24	4825.38	3311.31	5787.26	4811.34	4784.49	4346.91	3812.68	8355.14	5273.93	3652.67
ENSG00000093100	NA	NA	NA	0.205265	1.63258	3.25066	0.502231	0.615505	0.998968	0	0	0	0	0	0	0	0	1.25982	0.998093	0
ENSG00000093134	VNN3	vanin 3	NM_001291702	74.7385	-0.267691	0.549996	-0.486714	0.626461	0.998968	47.4524	106.136	49.0306	53.8473	169.499	111.505	19.8242	27.3941	120.943	87.8322	28.6601
ENSG00000093144	ECHDC1	ethylmalonyl-CoA decarboxylase 1	NM_001002030	317.252	-0.311343	0.292599	-1.06406	0.287301	0.998968	427.072	155.413	309.943	353.98	403.253	384.692	355.033	341.448	297.318	310.407	151.206
ENSG00000093167	LRRFIP2	LRR binding FLII interacting protein 2	NM_001134369	401.975	0.130442	0.223542	0.583524	0.55954	0.998968	336.04	363.894	328.33	473.15	480.802	352.17	384.77	308.184	621.092	449.142	324.155
ENSG00000093183	SEC22C	SEC22 homolog C, vesicle trafficking protein	NM_001201572	315.796	-0.0497445	0.158015	-0.314809	0.752907	0.998968	307.956	351.574	340.587	361.925	244.832	308.497	321.693	251.439	335.113	286.453	363.686
ENSG00000093217	XYLB	xylulokinase	NM_001349178	14.6471	-0.534193	0.461987	-1.15629	0.247561	0.998968	13.5578	7.58112	15.7598	25.5995	15.5097	20.4426	17.1209	21.524	10.0786	10.979	2.96483
ENSG00000094631	HDAC6	histone deacetylase 6	NM_001321225	551.599	0.0453439	0.117431	0.386132	0.699399	0.998968	512.292	633.971	481.55	549.066	566.106	505.489	569.495	561.58	516.527	543.961	627.556
ENSG00000094804	CDC6	cell division cycle 6	NM_001254	43.626	0.448644	0.496043	0.904447	0.365758	0.998968	23.242	31.2721	11.3821	81.2124	39.8822	24.1594	58.5715	99.793	37.7947	43.9161	28.6601
ENSG00000094841	UPRT	uracil phosphoribosyltransferase homolog	NM_001307944	111.48	0.0994781	0.174894	0.56879	0.569499	0.998968	105.557	101.397	83.1769	104.164	130.725	118.009	117.143	109.577	141.1	98.8112	116.617
ENSG00000094880	CDC23	cell division cycle 23	NM_004661	193.473	-0.0511922	0.23225	-0.220419	0.825545	0.998968	205.304	130.774	234.646	204.796	181.686	176.55	238.792	226.002	113.384	221.577	194.691
ENSG00000094914	AAAS	aladin WD repeat nucleoporin	NM_001173466	252.538	-0.13762	0.200341	-0.686932	0.492126	0.998968	288.588	263.444	296.81	213.624	259.234	226.727	281.143	274.92	152.438	217.584	303.401
ENSG00000094916	CBX5	chromobox 5	NM_001127321	647.956	0.050838	0.295587	0.17199	0.863445	0.998968	803.786	329.779	745.09	625.865	539.518	632.791	801.078	941.185	361.569	585.881	760.974
ENSG00000094975	SUCO	SUN domain containing ossification factor	NM_001282750	325.875	0.0779214	0.374074	0.208305	0.834991	0.998968	321.514	126.984	358.974	413.124	364.479	315.002	335.209	341.448	576.999	301.424	129.464
ENSG00000095002	MSH2	mutS homolog 2	NM_000251	173.797	-0.405591	0.352571	-1.15038	0.249987	0.998968	224.673	91.9211	218.011	206.562	153.99	161.682	279.341	225.023	64.2509	171.672	114.64
ENSG00000095015	MAP3K1	mitogen-activated protein kinase kinase kinase 1	NM_005921	2093.68	0.460713	0.470776	0.978625	0.327765	0.998968	1864.2	633.023	1203.88	2059.44	2955.71	2280.28	1895.01	1900.96	5568.41	1833.5	836.083
ENSG00000095059	DHPS	deoxyhypusine synthase	NM_001206974	71.772	0.0801071	0.279162	0.286956	0.774146	0.998968	60.0418	111.822	75.2969	67.9712	63.1468	57.6109	56.7693	73.3772	52.9125	56.8913	113.652
ENSG00000095066	HOOK2	hook microtubule tethering protein 2	NM_001100176	98.9292	0.00462974	0.168087	0.0275437	0.978026	0.998968	100.715	104.24	109.443	82.0951	90.8428	109.647	95.5166	105.663	80.6286	91.8246	117.605
ENSG00000095110	NXPE1	neurexophilin and PC-esterase domain family member 1	NM_001367953	0.370222	0.771136	2.3437	0.329025	0.742136	0.998968	0.968416	0	0	0	1.10784	0	0	0	0	1.99619	0
ENSG00000095139	ARCN1	archain 1	NM_001142281	953.503	-0.00362313	0.157278	-0.0230365	0.981621	0.998968	880.29	728.735	953.469	961.307	910.644	1069.52	1176.84	999.886	871.797	1106.89	829.165
ENSG00000095261	PSMD5	proteasome 26S subunit, non-ATPase 5	NM_001270427	234.461	0.0949006	0.166217	0.570944	0.568037	0.998968	205.304	162.994	235.522	267.471	225.999	232.302	271.231	239.699	269.602	252.518	216.433
ENSG00000095303	PTGS1	prostaglandin-endoperoxide synthase 1	NM_000962	476.934	0.34038	0.416575	0.817093	0.413875	0.998968	801.849	488.035	239.024	186.259	548.38	430.223	350.528	995.973	554.322	342.346	309.331
ENSG00000095319	NUP188	nucleoporin 188	NM_015354	546.877	-0.090753	0.194534	-0.466516	0.640846	0.998968	543.282	566.689	576.109	591.438	512.929	546.375	579.407	528.316	323.774	515.016	732.314
ENSG00000095321	CRAT	carnitine O-acetyltransferase	NM_000755	143.485	0.171806	0.242911	0.707279	0.479393	0.998968	135.578	193.319	98.0611	137.708	135.156	145.886	113.539	125.23	230.547	143.725	119.582
ENSG00000095370	SH2D3C	SH2 domain containing 3C	NM_001142531	856.435	0.0707269	0.193206	0.366071	0.714312	0.998968	735.028	742.95	818.635	894.219	784.35	803.765	1109.25	920.639	642.509	1185.73	783.704
ENSG00000095380	NANS	N-acetylneuraminate synthase	NM_018946	244.599	0.226611	0.207081	1.09431	0.273817	0.998968	183.031	244.491	192.62	240.106	218.244	273.187	259.517	250.461	371.648	272.479	184.808
ENSG00000095383	TBC1D2	TBC1 domain family member 2	NM_001267571	310.914	-0.153808	0.243489	-0.631682	0.527595	0.998968	235.325	320.302	246.028	339.856	316.842	475.755	324.396	215.24	400.623	317.394	228.292
ENSG00000095397	WHRN	whirlin	NM_001083885	38.465	-0.733116	0.368487	-1.98953	0.0466426	0.998968	77.4733	61.5966	37.6485	31.7787	25.4803	24.1594	56.7693	23.4807	25.1964	23.9542	35.578
ENSG00000095464	PDE6C	phosphodiesterase 6C	NM_006204	6.6608	-0.381567	0.829647	-0.459915	0.645577	0.998968	14.5262	0	14.0087	10.5929	0	3.71683	8.1099	4.89181	2.51964	7.98475	6.91794
ENSG00000095485	CWF19L1	CWF19 like cell cycle control factor 1	NM_001303404	303.587	0.152268	0.144185	1.05605	0.290944	0.998968	245.978	329.779	300.312	289.54	276.96	323.365	274.836	285.682	398.104	321.386	293.518
ENSG00000095539	SEMA4G	semaphorin 4G	NM_001203244	13.8862	0.0834221	0.435617	0.191503	0.848131	0.998968	19.3683	7.58112	17.5109	10.5929	13.2941	8.36288	18.9231	17.6105	3.77947	14.9714	20.7538
ENSG00000095564	BTAF1	B-TFIID TATA-box binding protein associated factor 1	NM_003972	1265.7	0.00698688	0.36691	0.0190425	0.984807	0.998968	1388.71	346.836	1421.89	1356.78	1599.72	1381.73	1348.05	1178.93	2061.07	987.114	851.895
ENSG00000095574	IKZF5	IKAROS family zinc finger 5	NM_001271840	261.556	0.117016	0.271693	0.430692	0.666693	0.998968	272.125	154.465	289.806	292.188	290.254	225.798	250.506	244.591	456.056	209.6	191.726
ENSG00000095585	BLNK	B cell linker	NM_001114094	107.756	0.0513132	0.320481	0.160113	0.872792	0.998968	152.041	100.45	52.5328	138.591	101.921	125.443	73.8902	165.343	88.1875	113.783	73.1326
ENSG00000095587	TLL2	tolloid like 2	NM_012465	0.886215	-0.324873	1.43354	-0.226624	0.820716	0.998968	1.93683	0	0.875546	1.76549	2.21568	0	0	1.95672	0	0.998093	0
ENSG00000095596	CYP26A1	cytochrome P450 family 26 subfamily A member 1	NM_000783	0.617418	-0.308996	1.74451	-0.177125	0.859411	0.998968	0	0.94764	0	0.882743	0	0	2.7033	0	1.25982	0.998093	0
ENSG00000095627	TDRD1	tudor domain containing 1	NM_001365891	2.45014	-0.688402	1.09081	-0.631092	0.52798	0.998968	0	1.89528	0	7.06194	5.53919	4.64604	0.9011	1.95672	0	0.998093	3.95311
ENSG00000095637	SORBS1	sorbin and SH3 domain containing 1	NM_001034954	6.06399	-0.40461	0.584663	-0.69204	0.488912	0.998968	4.84208	6.63348	3.50218	6.1792	6.64703	9.29208	9.9121	10.762	0	3.99237	4.94139
ENSG00000095713	CRTAC1	cartilage acidic protein 1	NM_001206528	0.603308	0.515128	1.5265	0.337456	0.735773	0.998968	0.968416	0	0	0.882743	0	0.929208	0.9011	0.978362	0	0	1.97656
ENSG00000095739	BAMBI	BMP and activin membrane bound inhibitor	NM_012342	3.41287	-0.164197	0.780308	-0.210426	0.833335	0.998968	2.90525	11.3717	0.875546	0.882743	3.32352	3.71683	1.8022	2.93509	3.77947	1.99619	3.95311
ENSG00000095752	IL11	interleukin 11	NM_000641	0.557096	0.898071	1.66689	0.53877	0.590046	0.998968	0	0.94764	0	0	2.21568	0	0	0.978362	0	0.998093	0.988278
ENSG00000095777	MYO3A	myosin IIIA	NM_001368265	0.335266	-1.45967	2.9338	-0.497538	0.61881	0.998968	1.93683	0	1.75109	0	0	0	0	0	0	0	0
ENSG00000095787	WAC	WW domain containing adaptor with coiled-coil	NM_016628	1780.07	-0.0348834	0.26592	-0.13118	0.895633	0.998968	1902.94	874.672	1857.03	1957.04	2217.89	1874.21	1885.1	1686.7	2528.46	1593.96	1202.73
ENSG00000095794	CREM	cAMP responsive element modulator	NM_001267562	116.415	0.0857178	0.331586	0.258508	0.796015	0.998968	89.0943	109.926	79.6747	115.639	227.107	76.1951	100.022	176.105	125.982	96.8151	84.0036
ENSG00000095906	NUBP2	nucleotide binding protein 2	NM_001284501	287.248	0.0979516	0.16368	0.598434	0.54955	0.998968	252.757	331.674	271.419	245.403	257.019	289.913	313.583	299.379	225.508	307.413	365.663
ENSG00000095917	TPSD1	tryptase delta 1	NM_012217	0.355638	-0.358491	2.37341	-0.151044	0.879941	0.998968	0	0	1.75109	0	0	0	0.9011	0	1.25982	0	0
ENSG00000095932	SMIM24	small integral membrane protein 24	NM_001136503	4.46043	0.765966	0.63167	1.2126	0.225281	0.998968	3.87367	7.58112	3.50218	2.64823	3.32352	2.78763	0.9011	3.91345	12.5982	2.99428	4.94139
ENSG00000095951	HIVEP1	HIVEP zinc finger 1	NM_002114	270.324	0.244307	0.449227	0.543839	0.586552	0.998968	237.262	71.073	214.509	302.781	413.224	284.338	249.605	250.461	597.156	235.55	117.605
ENSG00000095970	TREM2	triggering receptor expressed on myeloid cells 2	NM_001271821	0.713607	0.255396	1.39467	0.183124	0.854701	0.998968	0.968416	0	0.875546	0	0	1.85842	0.9011	0	1.25982	0.998093	0.988278
ENSG00000095981	KCNK16	potassium two pore domain channel subfamily K member 16	NM_001135105	0.100713	-0.255446	3.26031	-0.0783503	0.937549	0.998968	0	0	0	0	1.10784	0	0	0	0	0	0
ENSG00000096006	CRISP3	cysteine rich secretory protein 3	NM_001190986	2.71797	-4.46835	1.55282	-2.87757	0.00400746	0.998968	12.5894	6.63348	7.00437	0.882743	0	2.78763	0	0	0	0	0
ENSG00000096060	FKBP5	FKBP prolyl isomerase 5	NM_001145775	1301.25	-0.121567	0.267372	-0.454673	0.649344	0.998968	1328.67	1031.98	766.978	1507.73	1089.01	2261.69	1398.51	1223.93	1152.74	1488.16	1064.38
ENSG00000096063	SRPK1	SRSF protein kinase 1	NM_003137	202.07	-0.311697	0.231486	-1.34651	0.178139	0.998968	251.788	141.198	259.162	215.389	185.009	238.807	231.583	194.694	105.825	206.605	192.714
ENSG00000096070	BRPF3	bromodomain and PHD finger containing 3	NM_015695	389.802	-0.17835	0.166793	-1.06929	0.284939	0.998968	371.872	478.558	464.915	387.524	304.656	429.294	412.704	336.557	293.539	381.272	426.936
ENSG00000096080	MRPS18A	mitochondrial ribosomal protein S18A	NM_001193343	63.0327	0.228996	0.185554	1.23412	0.217158	0.998968	62.9471	59.7013	54.2838	52.9646	49.8527	58.5401	76.5935	76.3123	73.0697	62.8799	66.2146
ENSG00000096088	PGC	progastricsin	NM_001166424	0.461883	-0.762367	1.76189	-0.432697	0.665235	0.998968	0	0	0	0.882743	1.10784	0.929208	0.9011	0	1.25982	0	0
ENSG00000096092	TMEM14A	transmembrane protein 14A	NM_014051	26.4667	-0.104234	0.352639	-0.295582	0.767549	0.998968	32.9262	26.5339	24.5153	33.5442	16.6176	22.301	34.2418	29.3509	7.55893	29.9428	33.6014
ENSG00000096093	EFHC1	EF-hand domain containing 1	NM_001172420	71.7255	-0.122561	0.255391	-0.479896	0.631302	0.998968	93.9364	43.5914	69.1681	63.5575	76.4409	91.9916	79.2968	94.9011	52.9125	64.8761	58.3084
ENSG00000096384	HSP90AB1	heat shock protein 90 alpha family class B member 1	NM_001271969	3138.65	0.0801211	0.11591	0.691237	0.489417	0.998968	3346.85	3563.13	2832.39	2961.6	3029.94	2853.6	2936.69	3535.8	3176.01	2792.67	3496.53
ENSG00000096395	MLN	motilin	NM_001040109	0.422342	0.356375	1.79105	0.198975	0.842282	0.998968	0	0	0.875546	0.882743	0	0	0.9011	0	0	0.998093	0.988278
ENSG00000096401	CDC5L	cell division cycle 5 like	NM_001253	454.486	0.0446974	0.2791	0.160148	0.872764	0.998968	544.25	205.638	458.786	473.15	432.057	502.702	528.045	448.09	650.068	456.129	300.436
ENSG00000096433	ITPR3	inositol 1,4,5-trisphosphate receptor type 3	NM_002224	700.351	-0.346936	0.343553	-1.00985	0.312569	0.998968	857.048	886.991	957.847	723.849	497.42	687.614	705.561	584.082	207.871	552.944	1042.63
ENSG00000096654	ZNF184	zinc finger protein 184	NM_001318891	49.7932	-0.628065	0.305363	-2.05678	0.0397075	0.998968	63.9155	28.4292	54.2838	59.1438	77.5487	49.248	67.5825	49.8965	34.0152	41.9199	21.7421
ENSG00000096696	DSP	desmoplakin	NM_001008844	7.46283	-2.83506	1.14029	-2.48626	0.0129093	0.998968	21.3052	2.84292	13.1332	19.4203	0	15.7965	3.6044	0	0	5.98856	0
ENSG00000096717	SIRT1	sirtuin 1	NM_001142498	298.614	0.121558	0.315208	0.385642	0.699762	0.998968	271.157	148.779	274.046	277.181	337.891	328.94	386.572	235.785	549.282	277.47	197.656
ENSG00000096746	HNRNPH3	heterogeneous nuclear ribonucleoprotein H3	NM_001322434	1343.62	0.0756005	0.216556	0.349103	0.727012	0.998968	1686.01	969.436	1264.29	1356.78	1659.54	1075.09	1212.88	1245.46	1945.17	1122.86	1242.27
ENSG00000096872	IFT74	intraflagellar transport 74	NM_001099222	58.6001	0.0520378	0.301041	0.172859	0.862762	0.998968	59.0734	24.6386	54.2838	71.5022	68.686	74.3367	52.2638	72.3988	62.9911	66.8723	37.5546
ENSG00000096968	JAK2	Janus kinase 2	NM_001322194	1051.29	0.10357	0.484635	0.213707	0.830775	0.998968	547.155	371.475	945.59	1531.56	1528.82	1096.47	1143.5	928.466	2183.27	1019.05	268.812
ENSG00000096996	IL12RB1	interleukin 12 receptor subunit beta 1	NM_001290023	586.082	-0.15011	0.183085	-0.819893	0.412277	0.998968	507.45	636.814	802	596.734	489.665	522.215	701.056	585.061	428.34	555.938	621.627
ENSG00000097007	ABL1	ABL proto-oncogene 1, non-receptor tyrosine kinase	NM_005157	465.474	0.0304586	0.133408	0.228312	0.819404	0.998968	406.735	561.003	436.022	446.668	487.449	462.746	431.627	418.739	546.763	442.155	480.303
ENSG00000097021	ACOT7	acyl-CoA thioesterase 7	NM_007274	88.8006	-0.133588	0.279793	-0.477452	0.63304	0.998968	97.81	99.5022	118.199	81.2124	67.5782	64.1154	114.44	126.209	47.8732	76.8532	83.0153
ENSG00000097033	SH3GLB1	SH3 domain containing GRB2 like, endophilin B1	NM_001206651	875.963	0.0119585	0.309589	0.038627	0.969188	0.998968	802.817	444.443	795.871	1058.41	1039.15	987.748	984.001	875.634	1383.28	826.421	437.807
ENSG00000097046	CDC7	cell division cycle 7	NM_001134419	93.0069	-0.286416	0.329947	-0.868065	0.385359	0.998968	77.4733	59.7013	152.345	115.639	66.4703	93.85	131.561	118.382	42.834	77.8513	86.9684
ENSG00000097096	SYDE2	synapse defective Rho GTPase homolog 2	NM_032184	12.1535	0.272356	0.557234	0.488764	0.625009	0.998968	14.5262	2.84292	16.6354	11.4757	5.53919	8.36288	19.8242	8.80526	5.03929	11.9771	28.6601
ENSG00000099139	PCSK5	proprotein convertase subtilisin/kexin type 5	NM_001190482	126.247	-0.291037	0.25964	-1.12092	0.26232	0.998968	158.82	127.931	119.95	111.226	131.833	214.647	82.0001	88.0526	125.982	98.8112	129.464
ENSG00000099194	SCD	stearoyl-CoA desaturase	NM_005063	86.5697	0.526202	0.271848	1.93565	0.0529102	0.998968	56.1681	90.0258	78.7991	105.046	53.1763	46.4604	91.9122	106.641	133.541	75.8551	114.64
ENSG00000099203	TMED1	transmembrane p24 trafficking protein 1	NM_006858	57.4891	0.126804	0.285002	0.444923	0.656375	0.998968	51.3261	72.0206	27.1419	55.6128	64.2547	49.248	69.3847	48.9181	83.1483	64.8761	46.4491
ENSG00000099204	ABLIM1	actin binding LIM protein 1	NM_001003407	1229.79	-0.0433965	0.41453	-0.104688	0.916623	0.998968	1809	1010.18	1877.17	993.969	808.722	1120.63	1083.12	1359.92	330.073	910.261	2224.61
ENSG00000099219	ERMP1	endoplasmic reticulum metallopeptidase 1	NM_024896	232.613	-0.421202	0.272368	-1.54644	0.121998	0.998968	314.735	158.256	299.437	186.259	268.097	233.231	334.308	248.504	110.864	186.643	218.409
ENSG00000099246	RAB18	RAB18, member RAS oncogene family	NM_001256410	415.424	0.0809548	0.293271	0.276041	0.782517	0.998968	430.945	216.062	382.614	451.082	458.645	462.746	445.143	416.782	699.201	365.302	241.14
ENSG00000099250	NRP1	neuropilin 1	NM_001024628	33.641	0.375525	0.48692	0.771226	0.440573	0.998968	18.3999	18.0052	16.6354	21.1858	75.333	38.0975	25.2308	64.5719	42.834	34.9333	14.8242
ENSG00000099251	HSD17B7P2	hydroxysteroid 17-beta dehydrogenase 7 pseudogene 2	NM_001031744	15.4822	-0.893537	0.43684	-2.04545	0.0408102	0.998968	20.3367	7.58112	22.7642	22.9513	12.1862	13.9381	30.6374	12.7187	6.29911	13.9733	6.91794
ENSG00000099256	PRTFDC1	phosphoribosyl transferase domain containing 1	NM_001282786	6.32344	-0.906474	0.564614	-1.60548	0.108389	0.998968	8.71575	8.52876	11.3821	8.82743	3.32352	4.64604	8.1099	7.8269	1.25982	1.99619	4.94139
ENSG00000099260	PALMD	palmdelphin	NM_017734	0.194124	0.465894	3.26031	0.142899	0.88637	0.998968	0	0	0.875546	0	0	0	0	0	1.25982	0	0
ENSG00000099282	TSPAN15	tetraspanin 15	NM_001351263	7.38342	-1.2968	0.599322	-2.16377	0.0304818	0.998968	14.5262	17.0575	7.00437	7.06194	2.21568	7.43367	10.8132	4.89181	1.25982	5.98856	2.96483
ENSG00000099284	MACROH2A2	macroH2A.2 histone	NM_018649	30.0995	-0.167664	0.309472	-0.541774	0.587974	0.998968	36.7998	31.2721	32.3952	36.1925	22.1568	22.301	38.7473	25.4374	16.3777	23.9542	45.4608
ENSG00000099290	WASHC2A	WASH complex subunit 2A	NM_001005751	263.471	0.0516153	0.230303	0.224119	0.822665	0.998968	276.967	275.763	244.277	287.774	286.93	243.453	203.649	231.872	429.599	186.643	231.257
ENSG00000099308	MAST3	microtubule associated serine/threonine kinase 3	NM_015016	1119.92	-0.0191546	0.215309	-0.0889634	0.929111	0.998968	703.07	1263.2	1340.46	936.59	1101.19	1294.39	1239.01	1137.84	806.286	1380.36	1116.75
ENSG00000099326	MZF1	myeloid zinc finger 1	NM_001267033	274.298	0.238816	0.31834	0.75019	0.45314	0.998968	129.768	325.04	353.721	278.947	247.048	222.081	246	273.941	154.958	311.405	474.373
ENSG00000099330	OCEL1	occludin/ELL domain containing 1	NM_024578	110.293	0.310058	0.162424	1.90894	0.0562692	0.998968	95.8732	86.2352	93.6834	109.46	88.6271	129.16	106.33	128.165	137.321	119.771	118.593
ENSG00000099331	MYO9B	myosin IXB	NM_001130065	3724.97	0.145449	0.188941	0.769813	0.441411	0.998968	2834.55	4494.66	3299.93	3227.31	4108.97	3828.34	3311.54	3107.28	5346.69	3751.83	3663.55
[truncated: 58,657 more rows]

## Sheet: Var2
Row,names	Symbol	Gene name	Refseq	baseMean	log2FoldChange	lfcSE	stat	pvalue	padj	Tar001m	Tar003m	Tar004m	Tar005m	Tar002	Tar3	Tar1	Tar5	Tar2	Tar4	Tar6
[truncated: 60,617 more rows]

## Sheet: Var3
Row,names	Symbol	Gene name	Refseq	baseMean	log2FoldChange	lfcSE	stat	pvalue	padj	Tar001m	Tar003m	Tar004m	Tar005m	Tar002	Tar6	Tar1	Tar5	Tar2	Tar3	Tar4
[truncated: 60,617 more rows]
