# Supplementary material for: Identification of Molecular Mechanisms Involved in Viral Infection Progression Based on Text Mining: Case Study for HIV Infection
Source: Int J Mol Sci. 2023 Jan 11;24(2):1465. doi: 10.3390/ijms24021465 (PMC9862153; doi:10.3390/ijms24021465)
Supplement: Supplementary file 1 [file ijms-24-01465-s001.zip › Table_S3.xlsx]

## Sheet: Лист1
Feature	Type	Meaning
word	string	Token
lower	string	Token (lower case)
isUpper	Boolean	Is token in the upper case
isTitle	Boolean	Is token a title (first character in the upper case)
isDigit	Boolean	Is token a digit
hasDigits	Boolean	Does token have digits
isNonSpecific	Boolean	Is token a non-specific term
isStopWord	Boolean	Is token a stop-word
hasSymbols	Boolean	Does token have symbols
word[n-3:n]	string	Last three characters of the token
word[n-2:n]	string	Last to characters of the token
firstChar	string	Token first character
length	integer	Number of characters in the token
posTag	string	Token part of speech tag
