# Supplementary material for: Identification of Molecular Mechanisms Involved in Viral Infection Progression Based on Text Mining: Case Study for HIV Infection
Source: Int J Mol Sci. 2023 Jan 11;24(2):1465. doi: 10.3390/ijms24021465 (PMC9862153; doi:10.3390/ijms24021465)
Supplement: Supplementary file 1 [file ijms-24-01465-s001.zip › Table_S4.xlsx]

## Sheet: Только изм экспр
Common term	Phrase	Pattern			Direction
		1 phrase 2	phrase 1 2	1 2 phrase	1 --> 2	2 --> 1	No matter
decrease	decreased with	1	0	0	1	0	0
	decrease with	1	0	0	1	0	0
	decreases with	1	0	0	1	0	0
	decreasing	1	0	0	1	0	0
	decreased	1	0	0	1	0	0
	decrease	1	0	0	1	0	0
	decreases	1	0	0	1	0	0
downregulation	down-regulate	1	0	0	1	0	0
	down-regulates	1	0	0	1	0	0
	down-regulation of	0	1	0	0	1	0
	down-regulating	1	0	0	1	0	0
	down-regulated by	1	0	0	0	1	0
	down-regulation by	1	0	0	0	1	0
	downregulate	1	0	0	1	0	0
	downregulates	1	0	0	1	0	0
	downregulation of	0	1	0	0	1	0
	downregulating	1	0	0	1	0	0
	downregulated by	1	0	0	0	1	0
	downregulation by	1	0	0	0	1	0
	by downregulating	1	0	0	1	0	0
	by the downregulation of	1	0	0	1	0	0
	by down-regulating	1	0	0	1	0	0
	by the down-regulation of	1	0	0	1	0	0
upregulation	up-regulate	1	0	0	1	0	0
	up-regulates	1	0	0	1	0	0
	up-regulation of	0	1	0	0	1	0
	up-regulating	1	0	0	1	0	0
	up-regulated by	1	0	0	0	1	0
	up-regulation by	1	0	0	0	1	0
	upregulate	1	0	0	1	0	0
	upregulates	1	0	0	1	0	0
	upregulation of	0	1	0	0	1	0
	upregulating	1	0	0	1	0	0
	upregulated by	1	0	0	0	1	0
	upregulation by	1	0	0	0	1	0
	by upregulating	1	0	0	1	0	0
	by the upregulation of	1	0	0	1	0	0
	by up-regulating	1	0	0	1	0	0
	by the up-regulation of	1	0	0	1	0	0
regulation	regulate	1	0	0	1	0	0
	regulates	1	0	0	1	0	0
	regulation of	0	1	0	0	1	0
	regulating	1	0	0	1	0	0
	regulated by	1	0	0	0	1	0
	regulation by	1	0	0	0	1	0
	by regulating	1	0	0	1	0	0
	by the regulation of	1	0	0	1	0	0
	regulator	1	0	0	1	0	0
enchance	enhance	1	0	0	1	0	0
	enhances	1	0	0	1	0	0
	enhancing	1	0	0	1	0	0
	enchanced	1	0	0	1	1	0
	by enhancing	1	0	0	1	0	0
increase	increase	1	0	0	1	0	0
	increases	1	0	0	1	0	0
	increased	1	0	0	1	0	0
	increasing	1	0	0	1	0	0
induce	induces	1	0	0	1	0	0
	induce	1	0	0	1	0	0
	induced	1	0	0	1	1	0
	inducing	1	0	0	1	0	0
inhibition	inhibiting	1	0	0	1	0	0
	inhibition of	0	1	0	0	1	0
	inhibits	1	0	0	1	0	0
	inhibited by	1	0	0	0	1	0
	inhibit	1	0	0	1	0	0
	inhibitor of	1	0	0	1	0	0
mediate	mediating	1	0	0	1	0	0
	mediators of	1	0	0	1	0	0
	mediator of	1	0	0	1	0	0
	mediates	1	0	0	1	0	0
	mediated by	1	0	0	0	1	0
	mediation of	0	1	0	0	1	0
	mediate	1	0	0	1	0	0
	mediation by	1	0	0	0	1	0
	mediator	1	0	0	1	0	0
modulate	modulates	1	0	0	1	0	0
	modulate	1	0	0	1	0	0
	modulating	1	0	0	1	0	0
	modulated by	1	0	0	0	1	0
	modulation of	0	1	0	0	1	0
	modulation by	1	0	0	0	1	0
	modulator	1	0	0	1	0	0
supress	suppress	1	0	0	1	0	0
	suppresses	1	0	0	1	0	0
	suppressed	1	0	0	1	0	0
	suppressing	1	0	0	1	0	0
trigger	triggers	1	0	0	1	0	0
	trigger	1	0	0	1	0	0
	triggering	1	0	0	1	0	0
	triggered	1	0	0	1	1	0
promote	promote	1	0	0	1	0	0
	promotes	1	0	0	1	0	0
	promoted	1	0	0	1	1	0
	promoting	1	0	0	1	0	0
repress	repressor	1	0	0	1	0	0
	repress	1	0	0	1	0	0
	represses	1	0	0	1	0	0
	repressed	1	0	0	1	1	0
	repressing	1	0	0	1	0	0
