# Supplementary material for: Identification of Molecular Mechanisms Involved in Viral Infection Progression Based on Text Mining: Case Study for HIV Infection
Source: Int J Mol Sci. 2023 Jan 11;24(2):1465. doi: 10.3390/ijms24021465 (PMC9862153; doi:10.3390/ijms24021465)
Supplement: Supplementary file 1 [file ijms-24-01465-s001.zip › Table_S5.xlsx]

## Sheet: Number-of-reads
Sample	Number of reads
Tar1	11314212
Tar5	10891981
Tar001m	10571529
Tar002	10860620
Tar003m	11553526
Tar004m	11827699
Tar005m	11979595
Tar2	10356433
Tar3	10300812
Tar4	11234888
Tar6	10872316
